# Supplementary material for: DNA Replication-Transcription Conflicts Do Not Significantly Contribute to Spontaneous Mutations Due to Replication Errors in Escherichia coli
Source: mBio. 2021 Oct 12;12(5):e02503-21. doi: 10.1128/mBio.02503-21 (PMC8510543; doi:10.1128/mBio.02503-21)
Supplement: TABLE S2 [file mbio.02503-21-st002.xlsx]

## Sheet: E. coli data
Table S2. E. coli data by gene
Gene Name			Map position of CDS					CDS Length		Distance from OriC	Replichore	Direction relative to reference strand			MMR—			MMR—			MMR— MDF—
Ver 2	Ver 3		Ver 2	Ver 3	Ver 2	Ver 3								RNA-seq TMP				Mutations/CDS			Mutations/CDS
			Start	End	Start	End		Nt		Nt				lag phase	log phase	stat phase		BPS	Indels		BPS	Indels
thrL	thrL		190	255	190	255		66		715867	Right	forward		5222.4	2102.5	13188.2		0	0		0	0
thrA	thrA		337	2799	337	2799		2463		716014	Right	forward		15.4	41.6	87.05		18	3		3	0
thrB	thrB		2801	3733	2801	3733		933		718478	Right	forward		24.05	67.7	90.7		8	1		1	0
thrC	thrC		3734	5020	3734	5020		1287		719411	Right	forward		15.25	55	79.2		3	0		2	0
yaaX	yaaX		5234	5530	5234	5530		297		720911	Right	forward		13	35.6	47.6		3	0		0	0
yaaA	yaaA		5683	6459	5683	6459		777		721360	Right	reverse		44.95	77.1	70.6		9	1		0	0
yaaJ	yaaJ		6529	7959	6529	7959		1431		722206	Right	reverse		7.45	39.3	45.1		7	1		3	0
talB	talB		8238	9191	8238	9191		954		723915	Right	forward		671	1825.2	1021.95		8	0		1	0
mog	mog		9306	9893	9306	9893		588		724983	Right	forward		81	113.1	76.35		4	1		0	0
yaaH	satP		9928	10494	9928	10494		567		725605	Right	reverse		28.35	38.8	44.4		1	0		0	0
yaaW	yaaW		10643	11356	10643	11356		714		726320	Right	reverse		4.7	32.1	42.35		4	0		0	0
yaaI	yaaI		11382	11786	11382	11786		405		727059	Right	reverse		6.35	33.5	46.8		3	0		0	0
dnaK	dnaK		12163	14079	12163	14079		1917		727840	Right	forward		335.9	373.5	235.6		16	0		5	0
dnaJ	dnaJ		14168	15298	14168	15298		1131		729845	Right	forward		54.65	54.8	50.9		6	0		0	0
insL	insL1		15445	16557	15445	16557		1113		731122	Right	forward		32.15	52.7	47.7		0	0		0	0
hokC	hokC		16751	16903	16751	16903		153		732428	Right	reverse		14.75	54.3	49.3		0	0		0	0
mokC	mokC		16751	16960	16751	16960		210		732428	Right	reverse		15.7	54.7	49.25		2	0		0	0
	sokC		16952	17006	16952	17006		55		732629	Right	forward		51.55	150.5	116.2		0	0		0	0
nhaA	nhaA		17489	18655	17489	18655		1167		733166	Right	forward		88.75	146.1	184.8		10	0		1	0
nhaR	nhaR		18715	19620	18715	19620		906		734392	Right	forward		34.7	71.1	80.5		6	0		1	0
insB	insB1		19811	20314	19811	20314		504		735488	Right	reverse		12.55	34.4	38.7		0	0		0	0
insA	insA		20233	20508	20233	20508		276		735910	Right	reverse		16.7	35.5	42.8		0	1		0	0
rpsT	rpsT		20815	21078	20815	21078		264		736492	Right	reverse		5633.05	1537.4	908.85		0	0		0	0
yaaY	yaaY		21181	21399	21181	21399		219		736858	Right	forward		3746.6	1190.7	693.15		2	0		0	0
ribF	ribF		21407	22348	21407	22348		942		737084	Right	forward		135.85	161.5	128.45		7	0		0	0
ileS	ileS		22391	25207	22391	25207		2817		738068	Right	forward		45.35	87.7	60.15		19	0		5	0
lspA	lspA		25207	25701	25207	25701		495		740884	Right	forward		24.05	57.7	44.1		2	1		0	0
fkpB	fkpB		25826	26275	25826	26275		450		741503	Right	forward		21.55	49.6	45.55		5	0		0	0
ispH	ispH		26277	27227	26277	27227		951		741954	Right	forward		24.4	60.2	44.1		7	0		1	0
rihC	rihC		27293	28207	27293	28207		915		742970	Right	forward		12.2	78	66.95		5	0		2	0
dapB	dapB		28374	29195	28374	29195		822		744051	Right	forward		53.45	127.8	107.1		8	0		3	0
carA	carA		29651	30799	29651	30799		1149		745328	Right	forward		17.15	35.6	37.95		14	0		1	0
carB	carB		30817	34038	30817	34038		3222		746494	Right	forward		9.6	31	33.55		24	4		2	0
caiF	caiF		34300	34695	34300	34695		396		749977	Right	forward		18.65	68	120.7		3	0		1	0
caiE	caiE		34781	35371	34781	35371		591		750458	Right	reverse		4.45	31.9	37.9		6	0		1	0
caiD	caiD		35377	36162	35377	36162		786		751054	Right	reverse		3.15	30.3	34.45		5	0		0	0
caiC	caiC		36271	37824	36271	37824		1554		751948	Right	reverse		4.75	32.9	39.45		15	1		2	0
caiB	caiB		37898	39115	37898	39115		1218		753575	Right	reverse		6.8	37.6	42.15		9	0		3	0
caiA	caiA		39244	40386	39244	40386		1143		754921	Right	reverse		6.3	35.2	39.35		13	1		2	2
caiT	caiT		40417	41931	40417	41931		1515		756094	Right	reverse		3.55	30.7	41.4		7	1		4	0
fixA	fixA		42403	43173	42403	43173		771		758080	Right	forward		3.4	30.2	40.1		7	1		1	0
fixB	fixB		43188	44129	43188	44129		942		758865	Right	forward		3.35	29.8	33.7		9	1		1	0
fixC	fixC		44180	45466	44180	45466		1287		759857	Right	forward		2.9	29.5	32.6		8	2		3	0
fixX	fixX		45463	45750	45463	45750		288		761140	Right	forward		3.2	30	38.45		1	0		1	0
yaaU	yaaU		45807	47138	45807	47138		1332		761484	Right	forward		3.45	30.4	39.4		12	0		1	0
kefF	kefF		47246	47776	47246	47776		531		762923	Right	forward		4.7	33.6	39.15		2	0		0	0
kefC	kefC		47769	49631	47769	49631		1863		763446	Right	forward		5.3	35.9	47.5		22	1		7	0
folA	folA		49823	50302	49823	50302		480		765500	Right	forward		176.7	123	84.85		2	0		1	0
apaH	apaH		50380	51222	50380	51222		843		766057	Right	reverse		20.3	48.6	48.9		7	0		2	0
apaG	apaG		51229	51606	51229	51606		378		766906	Right	reverse		30.9	61.9	66.9		2	0		0	0
rsmA	rsmA		51609	52430	51609	52430		822		767286	Right	reverse		41.05	65.4	64.95		10	0		1	0
pdxA	pdxA		52427	53416	52427	53416		990		768104	Right	reverse		31.15	52.8	56.15		7	0		0	0
surA	surA		53416	54702	53416	54702		1287		769093	Right	reverse		175.9	238	189.4		8	3		0	1
lptD	lptD		54755	57109	54755	57109		2355		770432	Right	reverse		134.75	187.7	149.95		34	0		8	0
djlA	djlA		57364	58179	57364	58179		816		773041	Right	forward		36.4	61.2	67.05		3	0		1	0
yabP	yabP		58474	59279	58474	59279		806		774151	Right	forward		105.25	101.6	128.45		8	3		0	2
rluA	rluA		59687	60346	59687	60346		660		775364	Right	reverse		54.35	42.8	52.8		8	3		2	1
rapA	rapA		60358	63264	60358	63264		2907		776035	Right	reverse		55.55	45.4	47.45		31	1		2	1
polB	polB		63429	65780	63429	65780		2352		779106	Right	reverse		6.75	33.9	39.5		15	0		1	0
araD	araD		65855	66550	65855	66550		696		781532	Right	reverse		3	29.9	32.8		7	1		0	0
araA	araA		66835	68337	66835	68337		1503		782512	Right	reverse		3.35	30.6	35.15		16	0		4	0
araB	araB		68348	70048	68348	70048		1701		784025	Right	reverse		2.95	29.9	34.25		13	0		6	0
araC	araC		70387	71265	70387	71265		879		786064	Right	forward		9.4	38.5	41.6		6	2		1	0
yabI	yabI		71351	72115	71351	72115		765		787028	Right	forward		31.8	69.7	59.75		1	0		0	0
thiQ	thiQ		72229	72927	72229	72927		699		787906	Right	reverse		5.85	32.2	34.5		9	0		0	0
thiP	thiP		72911	74521	72911	74521		1611		788588	Right	reverse		4.4	30	33.45		9	6		5	3
thiB	thiB		74497	75480	74497	75480		984		790174	Right	reverse		15.4	34.7	39.4		4	2		0	0
sgrR	sgrR		75644	77299	75644	77299		1656		791321	Right	reverse		7.7	38	39.6		20	1		2	0
sgrS	sgrS		77367	77593	77367	77593		227		793044	Right	forward		6.7	39.1	50.2		1	6		0	1
sgrT	sgrT		77388	77519	77388	77519		132		793065	Right	forward		7.15	46	58		1	0		0	0
setA	setA		77621	78799	77621	78799		1179		793298	Right	forward		15.65	43.3	53.35		6	1		3	3
leuD	leuD		78848	79453	78848	79453		606		794525	Right	reverse		7.2	37.2	41.7		5	0		2	0
leuC	leuC		79464	80864	79464	80864		1401		795141	Right	reverse		4.5	32.4	35.45		9	0		0	1
leuB	leuB		80867	81958	80867	81958		1092		796544	Right	reverse		4.85	31.6	35.2		5	0		0	0
leuA	leuA		81958	83529	81958	83529		1572		797635	Right	reverse		6.5	33.5	37.9		13	0		1	0
leuL	leuL		83622	83708	83622	83708		87		799299	Right	reverse		22.65	64	81.65		0	0		0	0
leuO	leuO		84368	85312	84368	85312		945		800045	Right	forward		7.5	38.3	49.5		5	0		1	0
ilvI	ilvI		85630	87354	85630	87354		1725		801307	Right	forward		7.4	37.7	44.3		21	5		3	1
ilvH	ilvH		87357	87848	87357	87848		492		803034	Right	forward		11.7	43.3	52.7		2	1		0	0
cra	cra		88028	89032	88028	89032		1005		803705	Right	forward		61.5	164.6	145.35		5	0		1	0
mraZ	mraZ		89634	90092	89634	90092		459		805311	Right	forward		271.65	233.1	183.85		5	0		1	0
rsmH	rsmH		90094	91035	90094	91035		942		805771	Right	forward		102.2	120.1	95.55		9	0		1	0
ftsL	ftsL		91032	91397	91032	91397		366		806709	Right	forward		131.55	165.4	108.2		2	0		0	0
ftsI	ftsI		91413	93179	91413	93179		1767		807090	Right	forward		63.4	172.4	265.95		10	0		0	0
murE	murE		93166	94653	93166	94653		1488		808843	Right	forward		21.75	59	61.35		12	0		0	0
murF	murF		94650	96008	94650	96008		1359		810327	Right	forward		17.2	56.6	48.55		7	0		1	0
mraY	mraY		96002	97084	96002	97084		1083		811679	Right	forward		22.65	58.7	51.65		6	0		0	0
murD	murD		97087	98403	97087	98403		1317		812764	Right	forward		22.7	63.7	49.6		6	0		1	0
ftsW	ftsW		98403	99647	98403	99647		1245		814080	Right	forward		40.05	78.3	68.7		9	0		2	0
murG	murG		99644	100711	99644	100711		1068		815321	Right	forward		42.7	86.2	72.1		5	0		0	0
murC	murC		100765	102240	100765	102240		1476		816442	Right	forward		31.1	73.8	55.65		8	0		4	0
ddlB	ddlB		102233	103153	102233	103153		921		817910	Right	forward		80.8	171.6	147.85		6	1		2	0
ftsQ	ftsQ		103155	103985	103155	103985		831		818832	Right	forward		112.45	193.9	178.95		5	0		3	0
ftsA	ftsA		103982	105244	103982	105244		1263		819659	Right	forward		126.95	277.5	256.4		16	0		1	0
ftsZ	ftsZ		105305	106456	105305	106456		1152		820982	Right	forward		121.75	323.3	254.85		5	0		0	0
lpxC	lpxC		106557	107474	106557	107474		918		822234	Right	forward		214.9	280.4	171.85		6	0		4	0
secM	secM		107705	108217	107705	108217		513		823382	Right	forward		153.15	166.3	147.1		4	0		0	0
secA	secA		108279	110984	108279	110984		2706		823956	Right	forward		155.65	167.9	118.15		14	0		2	0
mutT	mutT		111044	111433	111044	111433		390		826721	Right	forward		36.5	51.8	50.65		6	1		1	0
yacG	yacG		111649	111846	111649	111846		198		827326	Right	reverse		56	90.7	105.65		0	1		0	0
yacF	zapD		111856	112599	111856	112599		744		827533	Right	reverse		32.95	65.1	61.35		9	0		1	1
coaE	coaE		112599	113219	112599	113219		621		828276	Right	reverse		40.35	69	75.75		5	0		0	0
guaC	guaC		113444	114487	113444	114487		1044		829121	Right	forward		36.85	76.1	60.45		7	0		1	0
hofC	hofC		114522	115724	114522	115724		1203		830199	Right	reverse		8.45	32.9	39.45		7	1		2	0
hofB	hofB		115714	117099	115714	117099		1386		831391	Right	reverse		8.65	36.6	38.1		15	1		4	0
ppdD	ppdD		117109	117549	117109	117549		441		832786	Right	reverse		5.4	31.8	37.6		4	0		1	0
nadC	nadC		117752	118645	117752	118645		894		833429	Right	reverse		31.8	78.8	70.8		9	0		2	0
ampD	ampD		118733	119284	118733	119284		552		834410	Right	forward		56.85	133.3	132.45		3	2		2	0
ampE	ampE		119281	120135	119281	120135		855		834958	Right	forward		16.7	63.2	64.55		7	4		2	0
aroP	aroP		120178	121551	120178	121551		1374		835855	Right	reverse		13	37.8	42.95		9	2		3	0
pdhR	pdhR		122092	122856	122092	122856		765		837769	Right	forward		83.35	73.9	50.15		8	0		1	0
aceE	aceE		123017	125680	123017	125680		2664		838694	Right	forward		1010.55	147.1	198.05		19	0		6	0
aceF	aceF		125695	127587	125695	127587		1893		841372	Right	forward		744.45	137.7	112.7		15	0		0	0
lpd	lpd		127912	129336	127912	129336		1425		843589	Right	forward		935.45	428.8	368.5		9	0		3	0
yacH	yacH		129407	131260	129407	131260		1854		845084	Right	reverse		4.65	31.7	36.55		21	0		2	0
acnB	acnB		131615	134212	131615	134212		2598		847292	Right	forward		131.85	209.6	156.05		24	0		3	0
yacL	yacL		134388	134750	134388	134750		363		850065	Right	forward		236.5	435.1	213.9		3	0		2	0
speD	speD		134788	135582	134788	135582		795		850465	Right	reverse		247.55	126.4	93.3		5	1		1	0
speE	speE		135598	136464	135598	136464		867		851275	Right	reverse		207	104.6	77.35		8	3		2	0
yacC	yacC		136570	136917	136570	136917		348		852247	Right	reverse		90.95	110.2	106.25		1	2		0	0
cueO	cueO		137083	138633	137083	138633		1551		852760	Right	forward		31.75	63.3	57.15		19	1		2	0
gcd	gcd		138835	141225	138835	141225		2391		854512	Right	reverse		42.8	36.2	53.85		26	0		2	0
hpt	hpt		141431	141967	141431	141967		537		857108	Right	forward		506.45	445.4	245.2		4	0		1	0
can	can		142008	142670	142008	142670		663		857685	Right	reverse		246.9	235.4	147.2		6	0		3	0
yadG	yadG		142779	143705	142779	143705		927		858456	Right	forward		126.75	173.5	118.1		7	6		0	1
yadH	yadH		143702	144472	143702	144472		771		859379	Right	forward		42.75	76.7	64.1		9	0		0	0
yadI	yadI		144577	145017	144577	145017		441		860254	Right	forward		17.6	84.7	51.9		4	0		0	0
yadE	yadE		145081	146310	145081	146310		1230		860758	Right	forward		19.6	44.8	54.95		10	0		1	0
panD	panD		146314	146694	146314	146694		381		861991	Right	reverse		205.85	374.5	259.85		2	0		1	0
yadD	yadD		146968	147870	146968	147870		903		862645	Right	forward		20.65	47.7	65.4		9	0		0	0
panC	panC		147944	148795	147944	148795		852		863621	Right	reverse		55.8	124.9	86.85		6	0		2	0
panB	panB		148807	149601	148807	149601		795		864484	Right	reverse		42.2	85.1	67.85		8	8		2	0
yadC	yadC		149715	150953	149715	150953		1239		865392	Right	reverse		10	33.2	53.95		15	0		1	0
yadK	yadK		151003	151599	151003	151599		597		866680	Right	reverse		5.5	31.7	47.25		2	0		0	0
yadL	yadL		151626	152231	151626	152231		606		867303	Right	reverse		8.3	36	51.35		5	2		1	0
yadM	yadM		152243	152812	152243	152812		570		867920	Right	reverse		5.9	33	47.35		2	1		0	0
htrE	htrE		152829	155426	152829	155426		2598		868506	Right	reverse		4.5	30.4	39.7		13	3		2	0
yadV	yadV		155461	156201	155461	156201		741		871138	Right	reverse		4.25	30.1	37.45		1	0		0	0
yadN	yadN		156299	156883	156299	156883		585		871976	Right	reverse		6.3	30.3	41.6		3	1		2	0
folK	folK		157253	157732	157253	157732		480		872930	Right	reverse		22	40.2	51.55		3	0		0	0
pcnB	pcnB		157729	159126	157729	159126		1398		873406	Right	reverse		53.85	58.5	51.6		11	0		4	0
gluQ	gluQ		159186	160112	159186	160112		927		874863	Right	reverse		22.2	40.4	44.15		12	1		1	0
dksA	dksA		160149	160604	160149	160604		456		875826	Right	reverse		2014.8	2264.2	1992.65		8	0		0	0
sfsA	sfsA		160782	161486	160782	161486		705		876459	Right	reverse		73	288.8	317.8		5	7		0	1
ligT	ligT		161501	162031	161501	162031		531		877178	Right	reverse		10.1	36.1	36.65		2	0		0	0
hrpB	hrpB		162105	164534	162105	164534		2430		877782	Right	forward		7.75	33.9	37.8		20	1		3	0
mrcB	mrcB		164730	167264	164730	167264		2535		880407	Right	forward		17.25	43.4	43.8		20	1		5	0
fhuA	fhuA		167484	169727	167484	169727		2244		883161	Right	forward		57.55	40.9	38.1		22	2		3	0
fhuC	fhuC		169778	170575	169778	170575		798		885455	Right	forward		11.75	32.8	35.65		7	0		1	0
fhuD	fhuD		170575	171465	170575	171465		891		886252	Right	forward		7.1	31.2	32.1		11	0		2	0
fhuB	fhuB		171462	173444	171462	173444		1983		887139	Right	forward		6	31.2	35.15		15	6		2	2
hemL	hemL		173602	174882	173602	174882		1281		889279	Right	reverse		23.3	58.4	48.4		9	0		5	0
clcA	clcA		175107	176528	175107	176528		1422		890784	Right	forward		27.1	64.5	64.6		11	3		0	0
erpA	erpA		176610	176954	176610	176954		345		892287	Right	forward		238.65	161	175.75		1	0		1	0
yadS	yadS		177001	177624	177001	177624		624		892678	Right	reverse		16.8	37	40.55		8	0		3	0
btuF	btuF		177662	178462	177662	178462		801		893339	Right	reverse		13.8	39.2	44.35		8	0		2	0
mtn	mtn		178455	179153	178455	179153		699		894132	Right	reverse		93.8	148.5	98.3		6	0		1	0
dgt	dgt		179237	180754	179237	180754		1518		894914	Right	forward		31.8	97.1	80.7		9	0		5	0
degP	degP		180884	182308	180884	182308		1425		896561	Right	forward		223.95	362.1	130.8		10	0		0	0
cdaR	cdaR		182463	183620	182463	183620		1158		898140	Right	forward		24.55	66.2	53.75		4	0		5	0
yaeH	yaeH		183709	184095	183709	184095		387		899386	Right	reverse		110.15	413.5	464.9		3	0		0	0
yaeI	yaeI		184257	185069	184257	185069		813		899934	Right	reverse		14.55	43.2	47.7		6	3		1	1
dapD	dapD		185123	185947	185123	185947		825		900800	Right	reverse		109.3	232.1	132.8		6	0		3	0
glnD	glnD		185978	188650	185978	188650		2673		901655	Right	reverse		15.75	46.8	45.8		21	0		6	0
map	map		188712	189506	188712	189506		795		904389	Right	reverse		430	359.3	176		4	0		1	0
	tff		189712	189847	189712	189847		136		905389	Right	forward		3729.15	1138.7	468.1		1	0		1	0
rpsB	rpsB		189874	190599	189874	190599		726		905551	Right	forward		5994.45	2042.5	710.1		8	0		1	0
tsf	tsf		190857	191708	190857	191708		852		906534	Right	forward		3635.9	1785.2	506.7		8	0		1	0
pyrH	pyrH		191855	192580	191855	192580		726		907532	Right	forward		411.5	159.6	101.3		6	0		1	0
frr	frr		192872	193429	192872	193429		558		908549	Right	forward		540.25	491.3	395.05		5	0		1	0
dxr	dxr		193521	194717	193521	194717		1197		909198	Right	forward		22.7	51.8	52.9		11	0		0	0
ispU	ispU		194903	195664	194903	195664		762		910580	Right	forward		354.05	232.4	186.7		7	0		2	0
cdsA	cdsA		195677	196534	195677	196534		858		911354	Right	forward		186.55	152	120.7		12	0		2	0
rseP	rseP		196546	197898	196546	197898		1353		912223	Right	forward		253.2	213.4	140.3		7	0		1	0
bamA	bamA		197928	200360	197928	200360		2433		913605	Right	forward		236.15	268.3	130.4		30	0		9	0
skp	skp		200482	200967	200482	200967		486		916159	Right	forward		441	633.7	262.85		4	1		1	0
lpxD	lpxD		200971	201996	200971	201996		1026		916648	Right	forward		313.65	214.8	125.35		8	0		1	0
fabZ	fabZ		202101	202556	202101	202556		456		917778	Right	forward		784.9	461	323.6		7	0		1	0
lpxA	lpxA		202560	203348	202560	203348		789		918237	Right	forward		119.6	100.7	75.4		3	0		2	0
lpxB	lpxB		203348	204496	203348	204496		1149		919025	Right	forward		41.45	57.2	66.9		11	0		2	0
rnhB	rnhB		204493	205089	204493	205089		597		920170	Right	forward		42.6	56.5	62.35		4	0		0	1
dnaE	dnaE		205126	208608	205126	208608		3483		920803	Right	forward		67.75	72.4	71.85		33	0		6	0
accA	accA		208621	209580	208621	209580		960		924298	Right	forward		104.65	105.1	79.4		10	0		1	0
ldcC	ldcC		209679	211820	209679	211820		2142		925356	Right	forward		9.2	55.1	82.9		18	2		1	0
yaeR	yaeR		211877	212266	211877	212266		390		927554	Right	forward		14.6	45.7	57.9		5	0		1	0
tilS	tilS		212331	213629	212331	213629		1299		928008	Right	forward		7.45	33.8	39.7		10	0		2	0
rof	rof		213678	213932	213678	213932		255		929355	Right	reverse		36.2	107.1	86.5		3	0		0	0
yaeP	yaeP		213925	214125	213925	214125		201		929602	Right	reverse		139	338	286.05		0	0		0	0
yaeQ	yaeQ		214291	214836	214291	214836		546		929968	Right	forward		64.35	113.4	106.2		3	0		0	0
yaeJ	arfB		214833	215255	214833	215255		423		930510	Right	forward		59.3	100.4	90.25		4	1		3	1
nlpE	nlpE		215269	215979	215269	215979		711		930946	Right	forward		35.8	81.6	90.8		8	0		1	0
yaeF	yaeF		216179	217003	216179	217003		825		931856	Right	reverse		12.9	41.1	57.25		6	0		0	0
proS	proS		217057	218775	217057	218775		1719		932734	Right	reverse		60.3	89.5	70.3		19	0		4	0
yaeB	tsaA		218887	219594	218887	219594		708		934564	Right	reverse		9.2	35.2	41.7		7	1		0	0
rcsF	rcsF		219591	219995	219591	219995		405		935268	Right	reverse		56.5	87.3	106.7		2	0		1	0
metQ	metQ		220113	220928	220113	220928		816		935790	Right	reverse		159.25	274.2	233.25		8	0		1	0
metI	metI		220968	221621	220968	221621		654		936645	Right	reverse		66	99.2	83		6	1		1	0
metN	metN		221614	222645	221614	222645		1032		937291	Right	reverse		17.55	36.2	35.9		13	0		1	0
gmhB	gmhB		222833	223408	222833	223408		576		938510	Right	forward		100.4	137.2	107.45		5	1		2	0
	rrsH		223771	225312	223771	225312		1542		939448	Right	forward		17.35	53.8	49.65		1	0		0	0
	ileV		225381	225457	225381	225457		77		941058	Right	forward		2941.1	1451.6	1169.5		0	0		0	0
alaV	alaV		225500	225575	225500	225575		76		941177	Right	forward		162.9	90.6	103.75		0	0		0	0
	rrlH		225759	228662	225759	228662		2904		941436	Right	forward		26.3	73.6	59.7		8	2		0	1
	rrfH		228756	228875	228756	228875		120		944433	Right	forward		12.9	35.1	35.25		0	0		0	0
aspU	aspU		228928	229004	228928	229004		77		944605	Right	forward		214.7	217.9	352.4		3	0		0	0
dkgB	dkgB		229167	229970	229167	229970		804		944844	Right	forward		24	75	57.8		6	0		2	1
yafC	yafC		229967	230881	229967	230881		915		945644	Right	reverse		17.75	47.5	49.2		7	0		2	0
yafD	yafD		231122	231922	231122	231922		801		946799	Right	forward		22	75.1	89.45		6	0		3	0
yafE	yafE		231926	232549	231926	232549		624		947603	Right	forward		12.4	39.1	52		6	0		1	0
mltD	mltD		232597	233955	232597	233955		1359		948274	Right	reverse		73.5	78.2	114.7		12	0		3	0
gloB	gloB		234027	234782	234027	234782		756		949704	Right	reverse		64.1	187.6	145.3		5	1		0	0
yafS	yafS		234816	235538	234816	235538		723		950493	Right	forward		56.75	96.2	95.25		2	1		2	0
rnhA	rnhA		235535	236002	235535	236002		468		951212	Right	reverse		134.95	116.4	98.55		8	0		1	0
dnaQ	dnaQ		236067	236798	236067	236798		732		951744	Right	forward		54	81.9	88.5		6	0		1	0
aspV	aspV		236931	237007	236931	237007		77		952608	Right	forward		130.3	81.5	96.4		1	0		0	0
yafT	yafT		237335	238120	237335	238120		786		953012	Right	forward		33.5	40.1	53.5		6	1		2	0
ykfM	ykfM		238257	238736	238257	238736		480		953934	Right	reverse		12.95	32	43.25		3	3		0	0
yafU	yafU		238746	239102	238746	239102		357		954423	Right	reverse		10.4	31.5	52.95		3	0		1	0
yafF	yafF		239106	239378	239106	239378		273		954783	Right	forward		19	34.2	53.05		5	0		1	0
yafV	yafV		239419	240189	239419	240189		771		955096	Right	reverse		17.1	55.5	62.15		4	0		5	0
ivy	ivy		240343	240816	240343	240816		474		956020	Right	forward		38.7	207.6	225.6		7	1		1	0
fadE	fadE		240859	243303	240859	243303		2445		956536	Right	reverse		5.3	33.1	38.75		23	0		3	0
lpcA	gmhA		243543	244121	243543	244121		579		959220	Right	forward		69.15	133.4	113.85		3	0		2	0
yafJ	yafJ		244327	245094	244327	245094		768		960004	Right	forward		14.4	42.5	40.6		8	0		0	1
yafK	yafK		245065	245805	245065	245805		741		960742	Right	reverse		183.5	200.1	186.1		7	0		0	0
yafQ	yafQ		245961	246239	245961	246239		279		961638	Right	reverse		35.95	68	106.4		1	0		1	0
dinJ	dinJ		246242	246502	246242	246502		261		961919	Right	reverse		119.8	278.7	357.9		1	0		0	0
yafL	yafL		246712	247461	246712	247461		750		962389	Right	forward		4.85	32.2	41.35		6	1		3	0
rayT	rayT		247637	248134	247637	248134		498		963314	Right	forward		8.8	53.1	53.25		8	4		0	0
	lfhA		248358	250070	248358	250070		1713		964035	Right	reverse		3.15	29.9	33		19	1		0	0
	lafU		250072	250827	250072	250827		756		965749	Right	forward		3.4	30.8	33.6		8	1		1	0
dinB	dinB		250898	251953	250898	251953		1056		966575	Right	forward		6.05	33.8	42.45		10	9		1	0
yafN	yafN		252005	252298	252005	252298		294		967682	Right	forward		29.85	65.7	88.4		2	0		0	0
yafO	yafO		252301	252699	252301	252699		399		967978	Right	forward		12.2	35.1	49.8		2	1		0	0
yafP	yafP		252709	253161	252709	253161		453		968386	Right	forward		6.4	32.4	40.25		2	1		0	0
	ykfJ		253479	253685	253479	253685		207		969156	Right	forward		3.45	30.8	37.2		3	0		1	0
	prfH		253702	254202	253702	254202		501		969379	Right	forward		3.8	30.1	31.2		4	1		0	0
pepD	pepD		254259	255716	254259	255716		1458		969936	Right	reverse		229.25	561	305.7		15	10		2	2
gpt	gpt		255977	256435	255977	256435		459		971654	Right	forward		140.15	81.3	74.8		7	0		0	0
frsA	frsA		256527	257771	256527	257771		1245		972204	Right	forward		21	59.8	59.4		12	1		3	0
crl	crl		257829	259006	257829	259006		1178		973506	Right	forward		648.3	636.3	900.2		5	0		0	0
phoE	phoE		258269	259324	259045	260100		1056		973946	Right	reverse		9.95	33.3	44.15		6	1		1	0
proB	proB		259612	260715	260388	261491		1104		975289	Right	forward		20.45	51.7	47.85		9	1		2	0
proA	proA		260727	261980	261503	262756		1254		976404	Right	forward		27	83.8	68.15		9	0		3	0
	thrW		262095	262170	262871	262946		76		977772	Right	forward		307.9	151.1	191		0	0		0	0
	ykfN		262374	262436	263150	263212		63		978051	Right	reverse		92.05	59.9	78.25		1	0		0	0
ykfI	ykfI		262552	262893	263328	263669		342		978229	Right	reverse		15.9	35.5	37.4		2	0		0	0
yafW	yafW		262914	263231	263690	264007		318		978591	Right	reverse		25.7	36.4	41.2		3	0		0	0
ykfH	ykfH		263250	263471	264026	264247		222		978927	Right	reverse		6.8	29.9	34.45		1	0		0	0
ykfG	ykfG		263480	263956	264256	264732		477		979157	Right	reverse		5.6	29.8	32.7		11	0		2	0
yafX	yafX		263972	264430	264748	265206		459		979649	Right	reverse		39.65	55	55.35		7	0		1	1
ykfF	ykfF		264528	264767	265304	265543		240		980205	Right	reverse		13.85	35.7	40.75		2	0		1	0
ykfB	ykfB		264844	265311	265620	266087		468		980521	Right	reverse		19.95	62.2	64.6		5	0		0	0
yafY	yafY		265334	265777	266110	266553		444		981011	Right	reverse		11.5	44.3	44.4		2	0		1	0
	ykfL		265777	265998	266553	266774		222		981454	Right	reverse		5.1	30.8	31.7		1	0		0	0
	ykfK		266000	266191	266776	266967		192		981677	Right	reverse		5.1	31.2	36.4		2	0		0	0
yafZ	yafZ		266408	267229	267184	268005		822		982085	Right	reverse		6.35	33	38.05		8	1		0	0
ykfA	ykfA		267321	268184	268097	268960		864		982998	Right	reverse		8.25	34.4	40.6		10	1		4	0
perR	perR		268513	269406	269289	270182		894		984190	Right	reverse		9.05	34.5	46.8		12	1		2	0
insN	insN1		269466	269870	270278	270540		404		985179	Right	forward		16.6	51.6	62.95		2	0		1	0
insI	insI1		269827	270978	270603	271754		1151		985504	Right	forward		23.35	62.5	87.85		3	0		1	1
insO1	insO1		271054	271479	271764	272190		425		986731	Right	forward		ND	ND	ND		5	1		2	0
	eyeA		271804	271878	272580	272654		75		987481	Right	forward		10.2	36.6	47.35		0	0		0	0
	ykfC		272071	273178	272847	273954		1108		987748	Right	forward		4.7	31.7	35.55		12	3		1	0
insH	insH1		273325	274341	274101	275117		1017		989002	Right	reverse		35.1	78.9	67.2		0	0		0	0
mmuP	mmuP		274549	275952	275325	276728		1404		990226	Right	forward		4.55	31.7	36.7		16	1		2	0
mmuM	mmuM		275939	276871	276715	277647		933		991616	Right	forward		6.6	40.7	36.55		3	1		4	0
afuC	afuC		276980	278026	277756	278802		1047		992657	Right	reverse		3.8	30.5	32.35		9	0		3	0
	afuB		278038	278385	278814	279161		348		993715	Right	reverse		4.7	30.6	36.85		5	0		0	0
insB	insB1		278402	278905	279178	279681		504		994079	Right	reverse		12.6	35.3	38.85		0	0		0	0
insA	insA		278824	279099	279600	279875		276		994501	Right	reverse		20.75	39.3	44.8		0	0		0	0
insI1	insI1		279155	279328	279931	280104		174		994832	Right	forward		12.95	41.1	69.8		1	0		0	0
insX	insX		279338	279586	280114	280362		249		995015	Right	reverse		33.9	75.2	71.9		2	0		0	0
	yagB		279651	279959	280427	280735		309		995328	Right	reverse		18.3	51.4	54.25		1	0		1	0
yagA	yagA		280053	281207	280829	281983		1155		995730	Right	reverse		2.8	29.3	31.75		14	3		2	0
yagE	yagE		281502	282410	282278	283186		909		997179	Right	forward		8.05	41.9	37.55		7	0		1	0
yagF	yagF		282425	284392	283201	285168		1968		998102	Right	forward		3.1	31.1	31.7		11	0		3	0
yagG	yagG		284619	286001	285395	286777		1383		1000296	Right	forward		3	29.5	30.75		20	14		7	4
yagH	yagH		286013	287623	286789	288399		1611		1001690	Right	forward		2.7	29.1	30.25		13	1		3	0
yagI	yagI		287628	288386	288404	289162		759		1003305	Right	reverse		8.05	33	34.6		5	0		3	0
argF	argF		288525	289529	289301	290305		1005		1004202	Right	reverse		4.6	31.2	34.25		10	0		1	0
	ykgS		289653	289857	290429	290633		205		1005330	Right	forward		27.95	69.3	72.25		0	0		0	0
insB	insB1		289873	290376	290649	291152		504		1005550	Right	reverse		13.8	36.5	38.65		1	0		0	0
insA	insA		290295	290570	291071	291346		276		1005972	Right	reverse		20.15	40.5	44.2		0	0		0	0
	yagJ		290628	291455	291404	292231		828		1006305	Right	forward		15.6	47.8	58.05		5	1		1	0
yagK	yagK		291546	292172	292322	292948		627		1007223	Right	reverse		13.2	38.6	45.5		7	0		1	0
yagL	yagL		292444	293142	293220	293918		699		1008121	Right	reverse		10.9	37.8	64.4		4	2		4	0
yagM	yagM		293169	294023	293945	294799		855		1008846	Right	reverse		6.05	33.2	54.05		7	3		1	0
yagN	yagN		294363	294803	295139	295579		441		1010040	Right	reverse		264.35	776.5	430.1		4	1		2	0
intF	intF		294920	296320	295696	297096		1401		1010597	Right	reverse		41.1	75	89.3		6	1		3	1
	ptwF		296430	296478	297206	297254		49		1012107	Right	forward		24.45	45	61.2		0	0		0	0
	yagP		296605	296943	297381	297719		339		1012282	Right	reverse		14.5	40	55.55		7	0		0	0
	ykgT		296938	297015	297714	297791		78		1012615	Right	reverse		4.6	30.3	32.1		0	0		0	0
paoD	paoD		296994	297950	297770	298726		957		1012671	Right	reverse		3.3	30	33.75		11	1		3	1
paoC	paoC		297960	300158	298736	300934		2199		1013637	Right	reverse		2.9	30	34.5		25	5		3	1
paoB	paoB		300155	301111	300931	301887		957		1015832	Right	reverse		2.7	29.4	31.8		4	2		0	0
paoA	paoA		301108	301797	301884	302573		690		1016785	Right	reverse		3.05	30.4	37.2		3	0		2	0
yagU	yagU		302215	302829	302991	303605		615		1017892	Right	forward		26.65	159.7	138.4		7	4		1	1
ykgJ	ykgJ		303077	303406	303853	304182		330		1018754	Right	reverse		10.15	36.5	51.65		2	2		0	0
yagV	ecpE		303719	304429	304495	305205		711		1019396	Right	reverse		5.25	34.1	39.15		7	10		3	1
yagW	ecpD		304398	306041	305174	306817		1644		1020075	Right	reverse		4.9	32.9	40.65		15	0		3	0
yagX	ecpC		306031	308556	306807	309332		2526		1021708	Right	reverse		3.4	30.2	35.05		28	15		4	5
matC	ecpB		308582	309250	309358	310026		669		1024259	Right	reverse		3.4	30.9	34.9		5	0		1	0
matB	ecpA		309308	309895	310084	310671		588		1024985	Right	reverse		5.5	34.7	39.15		7	1		1	2
matA	ecpR		309970	310560	310746	311336		591		1025647	Right	reverse		4.85	31.3	49.4		4	0		0	0
ykgL	ykgL		311336	311563	312112	312339		228		1027013	Right	forward		40.65	75.7	73.25		2	0		2	0
ykgO	ykgO		311598	311738	312374	312514		141		1027275	Right	reverse		20.2	57	63.95		1	0		1	0
ykgM	ykgM		311738	312001	312514	312777		264		1027415	Right	reverse		28.7	67.6	70.8		4	0		1	0
ykgR	ykgR		312365	312466	313141	313242		102		1028042	Right	reverse		6.25	37.9	58.05		0	0		0	0
	ykgP		312940	313029	313716	313805		90		1028617	Right	reverse		4.9	31.5	53.25		0	0		0	0
	eaeH		313581	314452	314357	315228		872		1029258	Right	forward		2.8	29.9	35.15		6	0		1	1
insE	insE1		314515	314814	315291	315590		300		1030192	Right	forward		15.55	44.8	48.8		0	2		0	1
insF	insF1		314811	315677	315587	316453		867		1030488	Right	forward		4.9	32.2	34.45		0	0		0	0
	ykgA		315710	316393	316486	317169		684		1031387	Right	reverse		10.75	45.3	59		8	0		2	0
	ykgQ		316663	316791	317439	317567		129		1032340	Right	forward		5.9	30.7	46.6		0	0		1	0
ykgB	rclC		316950	317543	317726	318319		594		1032627	Right	reverse		8.3	35.5	47.95		5	0		3	0
ykgI	rclB		317555	317791	318331	318567		237		1033232	Right	reverse		7.65	34.8	47.15		1	0		0	0
ykgC	rclA		317900	319225	318676	320001		1326		1033577	Right	reverse		4.05	38.7	70.4		10	2		2	0
ykgD	rclR		319451	320305	320227	321081		855		1035128	Right	forward		5.4	38.7	43.6		7	0		2	0
ykgE	ykgE		320832	321551	321608	322327		720		1036509	Right	forward		15.25	177.8	228.45		6	0		1	0
ykgF	ykgF		321562	322989	322338	323765		1428		1037239	Right	forward		7.85	112.2	158.8		14	3		2	1
ykgG	ykgG		322982	323677	323758	324453		696		1038659	Right	forward		11.1	127	159.2		5	0		2	0
ykgH	ykgH		323920	324588	324696	325364		669		1039597	Right	reverse		27.85	33.5	48.5		1	1		0	0
betA	betA		324801	326471	325577	327247		1671		1040478	Right	reverse		34.15	36.2	39.75		15	0		5	0
betB	betB		326485	327957	327261	328733		1473		1042162	Right	reverse		38	39.5	44.75		14	1		2	0
betI	betI		327971	328558	328747	329334		588		1043648	Right	reverse		170.55	94.1	154.3		3	0		1	0
betT	betT		328687	330720	329463	331496		2034		1044364	Right	forward		106.1	51.2	66.9		20	1		6	0
yahA	yahA		331595	332683	332371	333459		1089		1047272	Right	forward		54.15	37.4	51.55		7	0		2	0
yahB	yahB		332725	333657	333501	334433		933		1048402	Right	reverse		12.5	44.9	43.55		6	0		1	0
yahC	yahC		333749	334246	334525	335022		498		1049426	Right	reverse		6.15	33.3	53.85		3	1		1	1
yahD	yahD		334504	335109	335280	335885		606		1050181	Right	forward		5.55	39.2	53.9		5	1		1	0
yahE	yahE		335149	336012	335925	336788		864		1050826	Right	forward		2.9	30.1	34.1		10	0		3	1
yahF	yahF		336002	337549	336778	338325		1548		1051679	Right	forward		3	30.2	36.15		15	0		1	1
yahG	yahG		337549	338967	338325	339743		1419		1053226	Right	forward		2.7	29.2	31.55		15	1		3	0
yahI	yahI		339389	340339	340165	341115		951		1055066	Right	forward		2.9	29.5	31.3		5	0		0	0
yahJ	yahJ		340349	341731	341125	342507		1383		1056026	Right	forward		4.65	32.3	35.15		12	6		2	0
yahK	yahK		342108	343157	342884	343933		1050		1057785	Right	forward		5.7	53	81.35		10	5		2	1
yahL	yahL		343400	344215	344176	344991		816		1059077	Right	forward		3.3	30.1	42.55		2	0		2	0
yahM	yahM		344628	344873	345404	345649		246		1060305	Right	forward		12.45	33.2	51.1		3	1		0	0
yahN	yahN		344890	345561	345666	346337		672		1060567	Right	reverse		13.4	106.5	66.05		6	4		2	0
yahO	yahO		345708	345983	346484	346759		276		1061385	Right	forward		27.55	594.4	2295.8		3	0		1	0
prpR	prpR		346081	347667	346857	348443		1587		1061758	Right	reverse		3.55	33.9	38.65		12	1		2	0
prpB	prpB		347906	348796	348682	349572		891		1063583	Right	forward		3.1	30.3	35.15		6	0		2	0
prpC	prpC		349236	350405	350012	351181		1170		1064913	Right	forward		3	29.8	33.3		11	1		0	0
prpD	prpD		350439	351890	351215	352666		1452		1066116	Right	forward		2.85	29.5	32.9		11	0		3	0
prpE	prpE		351930	353816	352706	354592		1887		1067607	Right	forward		3.05	29.8	33.3		19	0		4	0
codB	codB		354146	355405	354922	356181		1260		1069823	Right	forward		9.35	35.9	38.15		7	1		0	0
codA	codA		355395	356678	356171	357454		1284		1071072	Right	forward		10.5	38.9	37.95		6	3		1	0
cynR	cynR		357015	357914	357791	358690		900		1072692	Right	reverse		4.4	30.8	34.75		5	5		2	0
cynT	cynT		358023	358682	358799	359458		660		1073700	Right	forward		3.8	31.1	33.7		8	1		0	0
cynS	cynS		358713	359183	359489	359959		471		1074390	Right	forward		3.95	31.3	37.6		1	0		0	0
cynX	cynX		359216	360370	359992	361146		1155		1074893	Right	forward		3.35	30.4	35.55		14	0		1	0
lacA	lacA		360473	361084	361249	361860		612		1076150	Right	reverse		6.65	41.6	58.05		6	0		0	0
lacY	lacY		361150	362403	361926	363179		1254		1076827	Right	reverse		4.55	33.7	43.8		7	1		0	0
lacZ	lacZ		362455	365529	363231	366305		3075		1078132	Right	reverse		3.5	33.4	34.55		32	3		5	0
lacI	lacI		365652	366734	366428	367510		1083		1081329	Right	reverse		13.4	39.1	39.85		11	0		2	0
mhpR	mhpR		366811	367644	367587	368420		834		1082488	Right	reverse		17.2	51.5	49.25		7	5		2	2
mhpA	mhpA		367835	369499	368611	370275		1665		1083512	Right	forward		2.85	29.5	32.2		12	3		4	0
mhpB	mhpB		369501	370445	370277	371221		945		1085178	Right	forward		3.1	29.7	33.5		10	1		0	0
mhpC	mhpC		370463	371329	371239	372105		867		1086140	Right	forward		3.05	30	34.1		7	13		3	2
mhpD	mhpD		371339	372148	372115	372924		810		1087016	Right	forward		2.85	29.7	34.3		7	0		1	0
mhpF	mhpF		372145	373095	372921	373871		951		1087822	Right	forward		2.95	29.7	31.25		8	0		1	0
mhpE	mhpE		373092	374105	373868	374881		1014		1088769	Right	forward		2.95	29.9	33.2		3	0		0	0
mhpT	mhpT		374683	375894	375459	376670		1212		1090360	Right	forward		3.85	31.2	36.8		9	5		1	1
yaiL	yaiL		375996	376535	376772	377311		540		1091673	Right	forward		29.6	70.5	67.25		3	4		1	0
frmB	frmB		376759	377592	377535	378368		834		1092436	Right	reverse		37.95	59.8	43		5	0		1	0
frmA	frmA		377686	378795	378462	379571		1110		1093363	Right	reverse		43.8	69.9	41.95		7	0		2	0
frmR	frmR		378830	379105	379606	379881		276		1094507	Right	reverse		172.8	165.2	84.75		2	0		1	0
yaiO	yaiO		379293	380066	380069	380842		774		1094970	Right	reverse		4.45	32.1	37.6		7	0		1	0
	yaiX		380068	382096	380844	382872		2029		1095745	Right	reverse		3.75	30.5	36.45		7	1		0	0
insC	insC1		380575	380940	381351	381716		366		1096252	Right	reverse		15.1	46	51.55		0	0		0	0
insD	insD1		380898	381803	381674	382579		906		1096575	Right	forward		8	33.2	36.8		0	0		0	0
yaiP	yaiP		381963	383159	382739	383935		1197		1097640	Right	reverse		4.55	31.2	41.55		8	1		4	0
yaiS	yaiS		383283	383840	384059	384616		558		1098960	Right	reverse		3.3	30.2	40.35		5	0		0	0
tauA	tauA		384456	385418	385232	386194		963		1100133	Right	forward		3.05	29.3	33.45		11	1		0	0
tauB	tauB		385431	386198	386207	386974		768		1101108	Right	forward		2.9	29.7	32.5		6	0		1	1
tauC	tauC		386195	387022	386971	387798		828		1101872	Right	forward		2.95	29.6	33.3		5	1		1	0
tauD	tauD		387019	387870	387795	388646		852		1102696	Right	forward		3.5	29.9	32.6		8	2		0	0
hemB	hemB		387977	388951	388753	389727		975		1103654	Right	reverse		61.85	114.6	68		12	0		0	0
yaiT	yaiT		389475	390932	390251	391708		1457		1105152	Right	forward		7.15	32.5	41.55		10	8		1	0
insE	insEF2		390963	392134	391739	392901		1171		1106640	Right	reverse		14.25	46.6	49.25		0	0		0	0
insF	insF2		390963	391829	391739	392605		866		1106640	Right	reverse		5.3	32.4	35.9		0	0		0	0
yaiT	yaiU		392239	393642	392970	394418		1403		1107916	Right	reverse		ND	ND	ND		12	0		2	0
yaiV	yaiV		393730	394353	394506	395129		624		1109407	Right	forward		5.4	31.8	35.65		2	0		0	0
ampH	ampH		394354	395511	395130	396287		1158		1110031	Right	reverse		18.8	58.5	41.15		11	1		1	0
sbmA	sbmA		395863	397083	396639	397859		1221		1111540	Right	forward		21.05	51.3	51.25		8	3		0	0
yaiW	yaiW		397096	398190	397872	398966		1095		1112773	Right	forward		12.1	39.2	44.4		9	0		1	0
yaiY	yaiY		398249	398557	399025	399333		309		1113926	Right	reverse		4.45	31.3	36.75		3	0		0	0
yaiZ	yaiZ		398817	399029	399593	399805		213		1114494	Right	forward		130.5	233.9	113.8		0	0		0	0
ddlA	ddlA		399053	400147	399829	400923		1095		1114730	Right	reverse		66.35	103.5	74.25		12	0		1	0
iraP	iraP		400610	400870	401386	401646		261		1116287	Right	forward		18.2	163.4	194.25		4	3		1	0
phoA	phoA		400971	402386	401747	403162		1416		1116648	Right	forward		4.55	33.9	43.45		8	1		0	0
psiF	psiF		402505	402825	403281	403601		321		1118182	Right	forward		11.7	125.3	304.1		1	0		1	0
adrA	yaiC		402927	404042	403703	404818		1116		1118604	Right	forward		5	31.2	37.45		10	3		2	1
proC	proC		404059	404868	404835	405644		810		1119736	Right	reverse		18.8	63.1	65.2		9	1		1	1
yaiI	yaiI		404988	405446	405764	406222		459		1120665	Right	forward		51.3	76.4	65.5		1	0		0	0
aroL	aroL		405629	406153	406405	406929		525		1121306	Right	forward		117.25	104.5	109.4		2	0		2	0
yaiA	yaiA		406203	406394	406979	407170		192		1121880	Right	forward		147	502	853.85		7	0		0	0
aroM	aroM		406652	407329	407428	408105		678		1122329	Right	forward		87.1	95	96.6		2	1		2	0
yaiE	yaiE		407401	407685	408177	408461		285		1123078	Right	forward		57.6	173.7	127.25		2	0		1	0
	ykiA		407833	408174	408609	408950		342		1123510	Right	forward		53.05	55.2	67.25		4	0		1	0
rdgC	rdgC		408332	409243	409108	410019		912		1124009	Right	reverse		106	83.9	68.45		3	1		3	0
mak	mak		409368	410276	410144	411052		909		1125045	Right	forward		7.55	46.2	49.85		9	8		1	1
araJ	araJ		410521	411705	411297	412481		1185		1126198	Right	reverse		9.05	35.4	41.25		9	3		3	0
sbcC	sbcC		411831	414977	412607	415753		3147		1127508	Right	reverse		9.3	37.1	41.45		17	1		4	1
sbcD	sbcD		414974	416176	415750	416952		1203		1130651	Right	reverse		10.2	37.5	39.35		12	1		1	0
phoB	phoB		416366	417055	417142	417831		690		1132043	Right	forward		8.25	36.2	39.6		8	1		1	0
phoR	phoR		417113	418408	417889	419184		1296		1132790	Right	forward		7.85	34.9	41.6		8	0		2	0
brnQ	brnQ		418815	420134	419591	420910		1320		1134492	Right	forward		23.15	42.1	49.8		12	0		1	0
proY	proY		420210	421583	420986	422359		1374		1135887	Right	forward		19.45	42.1	43.75		15	2		1	0
malZ	malZ		421742	423556	422518	424332		1815		1137419	Right	forward		6.35	35	37.45		25	1		1	0
acpH	acpH		423561	424142	424337	424918		582		1139238	Right	reverse		8.85	35.1	39.4		3	0		1	0
queA	queA		424235	425305	425011	426081		1071		1139912	Right	forward		76.6	61.5	58.35		7	1		2	0
tgt	tgt		425361	426488	426137	427264		1128		1141038	Right	forward		381.1	239.2	126.6		9	1		1	0
yajC	yajC		426511	426843	427287	427619		333		1142188	Right	forward		446.65	430.3	231.35		4	0		0	0
secD	secD		426871	428718	427647	429494		1848		1142548	Right	forward		125.4	98.4	81.85		20	0		3	0
secF	secF		428729	429700	429505	430476		972		1144406	Right	forward		105.3	96	78.15		9	0		2	0
yajD	yajD		429829	430176	430605	430952		348		1145506	Right	forward		128.8	296.8	306.85		2	0		0	0
tsx	tsx		430353	431237	431129	432013		885		1146030	Right	reverse		709.55	1287	277.85		13	1		1	2
yajI	yajI		431536	432075	432312	432851		540		1147213	Right	reverse		11.95	46.7	59.1		4	4		2	0
nrdR	nrdR		432226	432675	433002	433451		450		1147903	Right	forward		49.1	89.1	78.7		2	1		0	0
ribD	ribD		432679	433782	433455	434558		1104		1148356	Right	forward		47.5	79.3	77.85		12	0		3	0
ribE	ribE		433871	434341	434647	435117		471		1149548	Right	forward		486.05	335.8	256.9		2	0		1	0
nusB	nusB		434361	434780	435137	435556		420		1150038	Right	forward		203.5	195.4	126.15		4	0		1	0
thiL	thiL		434858	435835	435634	436611		978		1150535	Right	forward		24.55	45.7	51.3		4	0		3	0
pgpA	pgpA		435813	436331	436589	437107		519		1151490	Right	forward		64.7	113.5	109.35		5	0		0	0
yajO	yajO		436385	437359	437161	438135		975		1152062	Right	reverse		26	137.4	191.7		10	6		2	0
dxs	dxs		437539	439401	438315	440177		1863		1153216	Right	reverse		18.35	53.4	50.45		21	0		2	0
ispA	ispA		439426	440325	440202	441101		900		1155103	Right	reverse		40.3	85.7	67.3		3	0		2	0
xseB	xseB		440325	440567	441101	441343		243		1156002	Right	reverse		61.85	113	88.4		2	0		0	0
thiI	thiI		440773	442221	441549	442997		1449		1156450	Right	forward		95.7	73.1	59.75		11	0		1	0
yajL	yajL		442275	442865	443051	443641		591		1157952	Right	reverse		16	53.1	56.5		3	0		2	0
panE	panE		442828	443739	443604	444515		912		1158505	Right	reverse		27.2	69.9	68.05		5	0		2	0
yajQ	yajQ		443907	444398	444683	445174		492		1159584	Right	forward		331.35	452.9	217.2		1	0		0	0
yajR	yajR		444526	445890	445302	446666		1365		1160203	Right	reverse		12.65	32.6	36.4		13	1		2	0
cyoE	cyoE		446039	446929	446815	447705		891		1161716	Right	reverse		1387.35	196.2	211.7		3	0		2	0
cyoD	cyoD		446941	447270	447717	448046		330		1162618	Right	reverse		530.25	96.6	108.15		3	0		0	0
cyoC	cyoC		447270	447884	448046	448660		615		1162947	Right	reverse		370.9	93.5	92.45		3	0		1	0
cyoB	cyoB		447874	449865	448650	450641		1992		1163551	Right	reverse		417.7	164.2	125.7		11	0		4	0
cyoA	cyoA		449887	450834	450663	451610		948		1165564	Right	reverse		1526.55	1227.1	662.25		15	0		1	0
ampG	ampG		451294	452769	452070	453545		1476		1166971	Right	reverse		21.1	42.7	43.25		13	0		1	0
yajG	yajG		452813	453391	453589	454167		579		1168490	Right	reverse		143.25	160.9	117.4		4	0		0	0
bolA	bolA		453696	454013	454472	454789		318		1169373	Right	forward		117.15	560.2	1167.25		4	1		0	0
tig	tig		454357	455655	455133	456431		1299		1170034	Right	forward		1724.35	1042.3	392.4		11	0		2	0
clpP	clpP		455901	456524	456677	457300		624		1171578	Right	forward		262.25	444.1	310.95		6	0		0	0
clpX	clpX		456650	457924	457426	458700		1275		1172327	Right	forward		231.3	395.3	256.75		10	0		0	0
lon	lon		458112	460466	458888	461242		2355		1173789	Right	forward		180.95	194.8	112.25		18	1		3	0
hupB	hupB		460675	460947	461451	461723		273		1176352	Right	forward		1603.4	3936	1844		2	0		1	0
ppiD	ppiD		461139	463010	461915	463786		1872		1176816	Right	forward		147.8	167.5	125.95		18	0		4	0
ybaV	ybaV		463161	463532	463937	464308		372		1178838	Right	forward		19.1	55.8	74.8		3	0		0	0
fadM	fadM		463626	464024	464402	464800		399		1179303	Right	forward		11.4	47.1	87.7		1	0		0	0
queC	queC		464076	464771	464852	465547		696		1179753	Right	reverse		26.65	57.7	61.2		5	0		1	0
ybaE	ybaE		464836	466536	465612	467312		1701		1180513	Right	reverse		8.45	51	41.3		13	0		1	0
cof	cof		466636	467454	467412	468230		819		1182313	Right	forward		15.3	50.7	46.7		5	1		1	0
ybaO	ybaO		467607	468065	468383	468841		459		1183284	Right	forward		40.6	63.1	64.4		3	0		0	0
mdlA	mdlA		468095	469867	468871	470643		1773		1183772	Right	forward		11.4	38.2	40.6		14	5		5	1
mdlB	mdlB		469860	471641	470636	472417		1782		1185537	Right	forward		7.2	34.6	36.7		5	0		4	0
glnK	glnK		471822	472160	472598	472936		339		1187499	Right	forward		4.1	29.8	37.05		1	5		0	2
amtB	amtB		472190	473476	472966	474252		1287		1187867	Right	forward		7.9	35.1	42.95		7	2		1	0
tesB	tesB		473525	474385	474301	475161		861		1189202	Right	reverse		17.45	60	62.55		4	0		1	0
ybaY	ybaY		474603	475175	475379	475951		573		1190280	Right	forward		8.55	47.7	125.05		6	1		1	0
ybaZ	ybaZ		475206	475595	475982	476371		390		1190883	Right	reverse		7	35.8	42.35		3	0		1	0
	ffs		475672	475785	476448	476561		114		1191349	Right	forward		2576.55	2766.2	3512.9		2	1		0	2
ybaA	ybaA		475896	476249	476672	477025		354		1191573	Right	forward		49.45	42.7	58.85		2	0		0	0
ylaB	ylaB		476291	477841	477067	478617		1551		1191968	Right	reverse		17.15	46.8	58.9		10	1		1	0
ylaC	ylaC		478005	478475	478781	479251		471		1193682	Right	reverse		109.75	95.7	96.1		4	0		2	0
maa	maa		478591	479142	479367	479918		552		1194268	Right	reverse		174.35	94.1	66.05		3	0		0	0
hha	hha		479314	479532	480090	480308		219		1194991	Right	reverse		663.75	382.3	240.15		0	0		0	0
tomB	tomB		479558	479932	480334	480708		375		1195235	Right	reverse		246.85	165.8	300		1	0		0	0
acrB	acrB		480478	483627	481254	484403		3150		1196155	Right	reverse		67.95	86.5	58.5		23	3		1	0
acrA	acrA		483650	484843	484426	485619		1194		1199327	Right	reverse		76.35	96.8	80.1		7	1		3	1
acrR	acrR		484985	485632	485761	486408		648		1200662	Right	forward		126.6	136.1	153.3		1	0		1	0
kefA	mscK		485760	489122	486536	489898		3363		1201437	Right	forward		18.95	44	45.4		24	2		1	0
ybaM	ybaM		489334	489495	490110	490271		162		1205011	Right	reverse		36.05	71.6	88.35		2	0		0	1
priC	priC		489509	490036	490285	490812		528		1205186	Right	reverse		14.2	46	49.75		2	0		1	0
ybaN	ybaN		490106	490483	490882	491259		378		1205783	Right	forward		46.2	50.6	56.2		3	0		1	0
apt	apt		490636	491187	491412	491963		552		1206313	Right	forward		93.8	50.6	53.45		11	1		0	0
dnaX	dnaX		491316	493247	492092	494023		1932		1206993	Right	forward		22.15	48.7	47.2		12	0		3	0
ybaB	ybaB		493300	493629	494076	494405		330		1208977	Right	forward		337.6	421.6	223.05		4	0		0	0
recR	recR		493629	494234	494405	495010		606		1209306	Right	forward		24	55.1	41		3	1		0	0
htpG	htpG		494344	496218	495120	496994		1875		1210021	Right	forward		142.4	216.1	92.4		16	0		2	0
adk	adk		496399	497043	497175	497819		645		1212076	Right	forward		405.15	477	580.1		3	0		2	0
hemH	hemH		497279	498241	498055	499017		963		1212956	Right	forward		15.95	48.4	61.55		6	0		1	0
aes	aes		498238	499197	499014	499973		960		1213915	Right	reverse		7.2	41.5	45.5		8	0		0	0
gsk	gsk		499349	500653	500125	501429		1305		1215026	Right	forward		45.05	52.9	55.4		6	2		3	0
ybaL	ybaL		500786	502462	501562	503238		1677		1216463	Right	reverse		63.35	96.7	98.75		11	1		1	0
fsr	fsr		502700	503920	503476	504696		1221		1218377	Right	reverse		12.1	45	51.3		4	0		2	0
ushA	ushA		504138	505790	504914	506566		1653		1219815	Right	forward		20.1	81.4	87.4		9	3		0	1
ybaK	ybaK		505827	506306	506603	507082		480		1221504	Right	reverse		26.5	52.9	57		3	3		1	0
	chiX		506428	506511	507204	507287		84		1222105	Right	forward		229.55	528.4	1032.35		1	0		0	1
ybaP	ybaP		506510	507304	507286	508080		795		1222187	Right	reverse		21.8	50.2	51.3		6	1		0	0
ybaQ	ybaQ		507442	507783	508218	508559		342		1223119	Right	forward		144.9	194.3	126.6		1	0		0	1
copA	copA		508099	510603	508875	511379		2505		1223776	Right	reverse		19.05	47.4	47.65		17	1		3	0
ybaS	glsA		510865	511797	511641	512573		933		1226542	Right	forward		3.4	31.5	58.65		3	0		1	0
ybaT	ybaT		511800	513092	512576	513868		1293		1227477	Right	forward		4.9	33	70.75		8	9		2	0
cueR	cueR		513217	513624	513993	514400		408		1228894	Right	forward		19.5	63.7	97.95		4	0		0	0
ybbJ	ybbJ		513625	514083	514401	514859		459		1229302	Right	reverse		7.15	38.1	46.9		2	0		0	0
qmcA	qmcA		514080	514997	514856	515773		918		1229757	Right	reverse		14.35	47.6	66.65		7	0		1	0
ybbL	fetA		515143	515820	515919	516596		678		1230820	Right	forward		31.45	77.3	76.5		2	1		1	0
ybbM	fetB		515807	516586	516583	517362		780		1231484	Right	forward		10.95	43.7	45.6		2	0		1	0
ybbN	ybbN		516649	517503	517425	518279		855		1232326	Right	reverse		51.35	124.3	86		4	0		3	0
ybbO	ybbO		517564	518373	518340	519149		810		1233241	Right	reverse		33.85	75.8	68.05		7	0		4	0
tesA	tesA		518363	518989	519139	519765		627		1234040	Right	reverse		38.45	85.3	83.2		7	0		1	0
ybbA	ybbA		518957	519643	519733	520419		687		1234634	Right	forward		9.8	38.9	40.5		6	1		4	0
ybbP	ybbP		519640	522054	520416	522830		2415		1235317	Right	forward		5.6	33	37.3		19	2		4	1
rhsD	rhsD		522485	526765	523261	527541		4281		1238162	Right	forward		5.55	32.8	38.9		28	13		3	3
ybbC	ybbC		526805	527173	527581	527949		369		1242482	Right	forward		21.3	52.8	68.95		2	0		1	0
rhsH	ylbH		527173	527883	527949	528659		711		1242853	Right	forward		5.3	32.4	51.25		5	1		0	1
rhsH	ybbD		527864	528354	528640	529130		491		1243541	Right	forward		6.3	32.6	53		1	3		1	1
	ylbI		528724	528816	529500	529592		93		1244401	Right	forward		5.45	31.6	57.05		0	2		0	0
	ylbG		528819	529240	529595	530016		422		1244496	Right	reverse		5.95	33.9	41.75		2	0		2	0
selU	mnmH		529356	530450	530132	531226		1095		1245033	Right	reverse		8.05	35.1	38.4		11	0		1	0
allS	allS		530519	531445	531295	532221		927		1246196	Right	reverse		3.4	30.4	36.5		4	2		0	0
allA	allA		531675	532157	532451	532933		483		1247352	Right	forward		5.75	32.5	39.95		6	0		2	0
allR	allR		532235	533050	533011	533826		816		1247912	Right	forward		45.25	115.5	173		4	0		1	0
gcl	gcl		533140	534921	533916	535697		1782		1248817	Right	forward		3.2	30.6	34.85		14	1		4	0
hyi	hyi		534934	535710	535710	536486		777		1250611	Right	forward		3.7	30.7	40.8		6	0		1	0
glxR	glxR		535810	536688	536586	537464		879		1251487	Right	forward		3.35	30.6	36.1		2	0		1	0
ybbW	ybbW		536857	538311	537633	539087		1455		1252534	Right	forward		3	29.9	37.85		10	0		1	1
allB	allB		538371	539732	539147	540508		1362		1254048	Right	forward		3.75	31.8	39.95		10	0		0	1
ybbY	ybbY		539789	541090	540565	541866		1302		1255466	Right	forward		3.6	31.3	37.25		9	0		2	0
glxK	glxK		541112	542257	541888	543033		1146		1256789	Right	forward		3.4	30.9	35.45		8	0		1	0
ylbA	allE		542485	543270	543261	544046		786		1258162	Right	reverse		13.45	51.2	49.7		2	0		2	0
allC	allC		543281	544516	544057	545292		1236		1258958	Right	reverse		11.95	41.2	43.35		10	0		1	0
allD	allD		544538	545587	545314	546363		1050		1260215	Right	reverse		3.05	30	33.9		10	3		1	0
fdrA	fdrA		545904	547571	546680	548347		1668		1261581	Right	forward		2.75	29.4	31.65		9	0		0	0
	ylbE		547581	548840	548357	549616		1260		1263258	Right	forward		2.85	29.5	32.1		6	0		0	0
ylbF	ylbF		548850	549665	549627	550442		816		1264527	Right	forward		3.15	29.3	31.25		3	0		2	0
ybcF	ybcF		549662	550555	550439	551332		894		1265339	Right	forward		3.25	30.2	34.3		7	0		2	0
purK	purK		550750	551817	551527	552594		1068		1266427	Right	reverse		5.3	39.2	32.35		9	0		0	0
purE	purE		551814	552323	552591	553100		510		1267491	Right	reverse		5.05	35.4	31.8		4	0		0	0
lpxH	lpxH		552441	553163	553218	553940		723		1268118	Right	reverse		30.25	44.4	42.55		2	0		0	0
ppiB	ppiB		553166	553660	553943	554437		495		1268843	Right	reverse		769.8	978.6	567.8		3	0		1	0
cysS	cysS		553834	555219	554611	555996		1386		1269511	Right	forward		42.35	63.3	59.75		8	0		2	0
ybcI	ybcI		555255	555776	556032	556553		522		1270932	Right	reverse		8.6	31.9	37.65		2	0		0	0
ybcJ	ybcJ		555884	556096	556661	556873		213		1271561	Right	reverse		25.55	61.8	51.6		2	0		0	0
folD	folD		556098	556964	556875	557741		867		1271775	Right	reverse		46.7	101.9	69.65		6	0		0	0
sfmA	sfmA		557435	557977	558212	558754		543		1273112	Right	forward		3.35	30.8	34.85		3	0		1	0
sfmC	sfmC		558197	558889	558974	559666		693		1273874	Right	forward		5.7	30.3	37.4		2	0		0	0
sfmD	sfmD		558920	561523	559697	562300		2604		1274597	Right	forward		3.6	30.1	37.3		18	7		4	1
sfmH	sfmH		561559	562542	562336	563319		984		1277236	Right	forward		3.3	30.3	43		9	4		1	0
sfmF	sfmF		562553	563068	563330	563845		516		1278230	Right	forward		3.05	30.3	37.75		5	0		1	0
fimZ	sfmZ		563071	563703	563848	564480		633		1278748	Right	reverse		4.3	31.1	42.9		3	1		0	0
	argU		563946	564022	564723	564799		77		1279623	Right	forward		59.2	43.8	64.85		2	0		0	0
intD	intD		564038	565201	564815	565978		1164		1279715	Right	reverse		71.7	86.5	69.9		5	1		1	0
	xisD		565081	565302	565858	566079		222		1280758	Right	reverse		47.4	73	64.55		0	0		0	0
	exoD		565321	565599	566098	566376		279		1280998	Right	reverse		9.35	34.8	48.55		4	0		1	0
	peaD		565599	565910	566376	566687		312		1281276	Right	forward		6.6	31.2	39.05		2	0		0	0
	renD		565907	567470	566684	568247		1564		1281584	Right	forward		28.3	40.6	54.95		2	0		0	0
insE	insE1		566065	566364	566842	567141		300		1281742	Right	forward		15.8	43.6	49.85		0	2		0	0
insF	insF1		566361	567227	567138	568004		867		1282038	Right	forward		4.95	32.7	34.65		0	0		0	0
emrE	emrE		567538	567870	568315	568647		333		1283215	Right	forward		40.1	68.7	80.25		4	0		0	1
ybcK	ybcK		568125	569651	568902	570428		1527		1283802	Right	forward		4.95	30.4	47.45		3	1		2	0
ybcL	ybcL		570116	570667	570893	571444		552		1285793	Right	forward		8	38.3	50.75		8	0		0	0
ybcM	ybcM		570677	571474	571454	572251		798		1286354	Right	forward		19.55	59	127.55		3	2		0	0
ylcH	ylcH		571591	571692	572368	572469		102		1287268	Right	forward		4.2	33.7	40.35		0	0		0	0
ybcN	ybcN		571689	572144	572466	572921		456		1287366	Right	forward		3.75	30.4	37.15		3	0		1	0
ninE	ninE		572144	572314	572921	573091		171		1287821	Right	forward		3.55	29.9	35.9		0	0		0	0
ybcO	ybcO		572307	572597	573084	573374		291		1287984	Right	forward		3.25	29.6	33.55		2	0		0	0
rusA	rusA		572594	572956	573371	573733		363		1288271	Right	forward		3.4	30.5	33.85		3	0		0	0
ylcG	ylcG		572953	573093	573730	573870		141		1288630	Right	forward		4.45	30.9	36.1		2	0		0	0
quuD	quuD		573179	573562	573956	574339		384		1288856	Right	forward		10.55	43.2	78.55		4	0		0	0
insH	insH1		573960	574976	574737	575753		1017		1289637	Right	reverse		17.75	217.6	113.8		0	0		0	0
nmpC	nmpC		574981	577267	574529	576815		2287		1290658	Right	reverse		36.2	81	67.6		4	0		3	0
essD	essD		576621	576836	577398	577613		216		1292298	Right	forward		22.25	42.2	53.8		2	0		1	0
rrrD	rrrD		576836	577333	577613	578110		498		1292513	Right	forward		13.6	36	40.15		5	0		1	0
rzpD	rzpD		577330	577791	578107	578568		462		1293007	Right	forward		13.3	32.4	33.45		7	4		0	0
rzoD	rzoD		577550	577732	578327	578509		183		1293227	Right	forward		8.25	30.8	32		0	0		0	0
borD	borD		577823	578116	578600	578893		294		1293500	Right	reverse		138.35	106.8	67.3		2	0		0	0
ybcV	ybcV		578407	578817	579184	579594		411		1294084	Right	reverse		3.45	31.4	43.75		0	0		0	0
ybcW	ybcW		579103	579309	579880	580086		207		1294780	Right	forward		17.95	59.7	68.9		2	0		0	0
ylcI	ylcI		579474	579668	580251	580445		195		1295151	Right	reverse		8.65	46.8	60.4		0	2		0	0
nohD	nohD		580057	580602	580834	581379		546		1295734	Right	forward		4.7	31.7	37.9		7	0		1	0
	aaaD		580577	580885	581354	581662		309		1296254	Right	forward		3.35	31.6	35.15		2	0		0	0
	tfaD		580883	581320	581660	582097		438		1296560	Right	forward		6.2	33	49.5		2	0		1	0
	ybcY		581375	582029	582152	582806		655		1297052	Right	reverse		7.75	32.8	46.65		6	3		0	0
	tfaX		582176	582358	582953	583135		183		1297853	Right	forward		6.2	32.4	46.05		1	0		1	0
appY	appY		582904	583653	583681	584430		750		1298581	Right	forward		6.05	45.2	135		6	5		0	0
ompT	ompT		583903	584856	584680	585633		954		1299580	Right	reverse		625.55	2624.9	631.5		3	0		3	0
	pauD		585280	585324	586057	586101		45		1300957	Right	forward		3.4	1	32.8		0	0		0	0
envY	envY		585370	586131	586147	586908		762		1301047	Right	reverse		4.85	32.5	38.2		2	0		1	0
ybcH	ybcH		586314	587204	587091	587981		891		1301991	Right	reverse		3.45	30.5	34.05		6	2		1	0
nfrA	nfrA		587205	590177	587982	590954		2973		1302882	Right	reverse		3.8	31.5	37.9		24	0		1	0
nfrB	nfrB		590164	592401	590941	593178		2238		1305841	Right	reverse		4.05	31.1	36.15		11	1		1	0
cusS	cusS		592551	593993	593328	594770		1443		1308228	Right	reverse		6.35	34.3	37.45		9	0		2	1
cusR	cusR		593983	594666	594760	595443		684		1309660	Right	reverse		8.9	33.7	38.6		8	1		0	0
cusC	cusC		594823	596196	595600	596973		1374		1310500	Right	forward		4.15	30.6	31.4		7	1		1	0
cusF	cusF		596354	596686	597131	597463		333		1312031	Right	forward		8	40.4	47.7		1	0		0	0
cusB	cusB		596702	597925	597479	598702		1224		1312379	Right	forward		2.95	30.4	31.55		7	0		1	1
cusA	cusA		597937	601080	598714	601857		3144		1313614	Right	forward		3.5	30.4	34.6		15	1		3	0
pheP	pheP		601182	602558	601959	603335		1377		1316859	Right	forward		20.45	36.5	42.1		5	0		0	0
mscM	ybdG		602639	603886	603416	604663		1248		1318316	Right	reverse		35.95	72.9	61.25		7	0		0	0
nfsB	nfsB		603994	604647	604771	605424		654		1319671	Right	reverse		95.15	177.2	80.8		1	0		1	0
ybdF	ybdF		604741	605109	605518	605886		369		1320418	Right	reverse		36.15	78.4	64.85		3	0		1	0
ybdJ	ybdJ		605174	605422	605951	606199		249		1320851	Right	reverse		17.7	38.9	45.9		0	4		0	0
ybdK	ybdK		605488	606606	606265	607383		1119		1321165	Right	reverse		5.55	51.5	89.9		9	0		1	0
	sokE		606957	607015	607734	607792		59		1322634	Right	forward		9.6	38.7	44.05		0	0		0	0
hokE	hokE		607059	607211	607836	607988		153		1322736	Right	forward		6.3	33.3	39.15		1	0		1	0
insL	insL1		607288	608400	608065	609177		1113		1322965	Right	forward		32.15	51.9	48.25		0	0		0	0
entD	entD		608682	609302	609459	610079		621		1324359	Right	reverse		11.5	32.8	40.55		1	0		1	0
fepA	fepA		609477	611717	610254	612494		2241		1325154	Right	reverse		11.95	30.1	32.95		16	0		3	0
fes	fes		611960	613162	612737	613939		1203		1327637	Right	forward		8.55	29.9	33.65		6	0		0	0
ybdZ	ybdZ		613165	613383	613942	614160		219		1328842	Right	forward		6.1	30.4	33.65		2	0		0	0
entF	entF		613380	617261	614157	618038		3882		1329057	Right	forward		5.3	29.8	31.75		26	1		3	0
fepE	fepE		617477	618610	618254	619387		1134		1333154	Right	forward		4.5	29.8	35.75		9	0		1	0
fepC	fepC		618607	619422	619384	620199		816		1334284	Right	reverse		19.05	37.7	35.15		3	0		0	0
fepG	fepG		619419	620411	620196	621188		993		1335096	Right	reverse		6.1	30.4	30.85		3	0		0	0
fepD	fepD		620408	621412	621185	622189		1005		1336085	Right	reverse		3.65	29.8	30.35		9	0		0	0
entS	entS		621523	622773	622300	623550		1251		1337200	Right	forward		14.25	30.3	33.95		8	1		1	0
fepB	fepB		622777	623733	623554	624510		957		1338454	Right	reverse		6.6	30.8	32.1		11	0		0	0
entC	entC		624108	625283	624885	626060		1176		1339785	Right	forward		12.4	30.2	31.85		7	1		1	0
entE	entE		625293	626903	626070	627680		1611		1340970	Right	forward		8.8	29.9	33.4		11	0		3	0
entB	entB		626917	627774	627694	628551		858		1342594	Right	forward		8.1	30.2	32.85		2	2		0	0
entA	entA		627774	628520	628551	629297		747		1343451	Right	forward		6.5	31	32.75		6	0		0	0
entH	entH		628523	628936	629300	629713		414		1344200	Right	forward		17.65	33	39.55		3	0		1	0
cstA	cstA		629117	631222	629894	631999		2106		1344794	Right	forward		26.85	140.2	190.25		11	1		0	0
ybdD	ybdD		631405	631602	632182	632379		198		1347082	Right	forward		10.9	49.4	92.5		2	0		0	0
ybdH	ybdH		631612	632700	632389	633477		1089		1347289	Right	reverse		12.65	41.4	48.55		6	0		2	0
ybdL	ybdL		632809	633969	633586	634746		1161		1348486	Right	forward		6.8	32.8	36.4		8	1		0	1
ybdM	ybdM		633970	634599	634747	635376		630		1349647	Right	reverse		5.95	35.7	43.1		1	5		0	0
ybdN	ybdN		634572	635792	635349	636569		1221		1350249	Right	reverse		5	32.5	46.6		3	0		0	0
ybdO	ybdO		635939	636841	636716	637618		903		1351616	Right	reverse		5.65	32.5	46.7		4	0		2	0
dsbG	dsbG		637050	637796	637827	638573		747		1352727	Right	reverse		45.75	106.9	132.95		2	0		2	0
ahpC	ahpC		638168	638731	638945	639508		564		1353845	Right	forward		1087.25	1423.4	896.8		4	0		2	0
ahpF	ahpF		638976	640541	639753	641318		1566		1354653	Right	forward		91.25	173.2	107.75		5	0		1	0
uspG	uspG		640662	641090	641439	641867		429		1356339	Right	reverse		45.25	197.5	533.1		3	1		0	0
ybdR	ybdR		641311	642549	642088	643326		1239		1356988	Right	forward		6.9	35.2	42.45		12	2		1	1
rnk	rnk		642780	643190	643557	643967		411		1358457	Right	reverse		116.75	151.8	79		6	0		0	0
rna	rna		643420	644226	644197	645003		807		1359097	Right	reverse		43.35	80.9	64.15		4	2		1	0
citT	citT		644340	645803	645117	646580		1464		1360017	Right	reverse		4.45	31.8	37.15		7	0		0	0
citG	citG		645854	646732	646631	647509		879		1361531	Right	reverse		3.1	29.7	34.45		6	6		1	0
citX	citX		646707	647258	647484	648035		552		1362384	Right	reverse		2.95	29.8	30.7		2	0		0	0
citF	citF		647262	648794	648039	649571		1533		1362939	Right	reverse		2.75	29.4	31.45		15	0		1	0
citE	citE		648805	649713	649582	650490		909		1364482	Right	reverse		3.05	30.1	33.1		7	0		1	0
citD	citD		649710	650006	650487	650783		297		1365387	Right	reverse		2.85	30	31		0	0		0	0
citC	citC		650021	651079	650798	651856		1059		1365698	Right	reverse		4.4	31.7	37.6		5	2		1	0
dpiB	citA		651458	653116	652235	653893		1659		1367135	Right	forward		7.3	32.8	40.1		7	1		4	1
dpiA	citB		653085	653765	653862	654542		681		1368762	Right	forward		9.65	47.9	40.35		4	0		1	0
dcuC	dcuC		653806	655191	654583	655968		1386		1369483	Right	reverse		5.6	144.3	60.25		9	0		0	0
pagP	pagP		655780	656340	656557	657117		561		1371457	Right	forward		13.65	38.7	50.25		3	1		1	0
cspE	cspE		656515	656724	657292	657501		210		1372192	Right	forward		7839.05	8205.9	18736.8		0	0		0	0
crcB	flc		656778	657161	657555	657938		384		1372455	Right	reverse		30.85	52.1	50.85		4	0		1	0
	ybeM		657254	658041	658031	658818		788		1372931	Right	forward		11.4	42.8	49.45		5	0		2	0
tatE	tatE		658170	658373	658947	659150		204		1373847	Right	forward		219.8	409	492.4		0	1		1	0
lipA	lipA		658474	659439	659251	660216		966		1374151	Right	reverse		163.35	249.6	99.95		4	0		1	0
ybeF	ybeF		659648	660601	660425	661378		954		1375325	Right	reverse		11.8	38.6	46.95		1	0		3	0
lipB	lipB		660860	661501	661637	662278		642		1376537	Right	reverse		72.55	65.9	61.15		4	0		0	0
ybeD	ybeD		661602	661865	662379	662642		264		1377279	Right	reverse		138.75	155.6	129.85		0	0		0	0
dacA	dacA		661975	663186	662752	663963		1212		1377652	Right	reverse		103.05	116.9	84.8		13	0		0	0
rlpA	rlpA		663325	664413	664102	665190		1089		1379002	Right	reverse		35.4	66.5	55.3		2	0		1	0
mrdB	mrdB		664424	665536	665201	666313		1113		1380101	Right	reverse		71.75	101.7	89.45		6	0		2	0
mrdA	mrdA		665539	667440	666316	668217		1902		1381216	Right	reverse		33.8	44.8	46.65		13	0		2	0
rlmH	rlmH		667471	667938	668248	668715		468		1383148	Right	reverse		38.25	42	40		2	1		0	0
ybeB	rsfS		667942	668259	668719	669036		318		1383619	Right	reverse		112.25	80.6	70.25		2	0		0	0
cobC	cobC		668519	669130	669296	669907		612		1384196	Right	reverse		8.65	37.9	42.55		9	2		1	1
nadD	nadD		669154	669795	669931	670572		642		1384831	Right	reverse		18.85	56.7	53.35		3	0		2	0
holA	holA		669797	670828	670574	671605		1032		1385474	Right	reverse		23.5	55.8	59.9		4	0		0	0
lptE	lptE		670828	671409	671605	672186		582		1386505	Right	reverse		43.25	82.1	74.5		6	0		1	0
leuS	leuS		671424	674006	672201	674783		2583		1387101	Right	reverse		70.85	103.8	91.05		13	0		1	0
ybeL	ybeL		674241	674723	675018	675500		483		1389918	Right	forward		55.45	697.6	1751.4		3	0		0	1
ybeQ	ybeQ		674793	675770	675570	676547		978		1390470	Right	reverse		6.7	36.5	51.9		3	1		0	0
ybeR	ybeR		675934	676641	676711	677418		708		1391611	Right	forward		3.05	29.7	36.9		5	0		1	0
djlB	djlB		676638	678065	677415	678842		1428		1392315	Right	forward		3.95	30.7	37.6		5	0		0	0
ybeT	ybeT		678075	678629	678852	679406		555		1393752	Right	reverse		5	31	39.05		3	0		0	0
ybeU	ybeU		678731	679438	679508	680215		708		1394408	Right	forward		4.85	31.5	55.75		5	0		2	0
djlC	djlC		679435	680886	680212	681663		1452		1395112	Right	forward		6.1	34.1	41.85		9	0		1	1
hscC	hscC		680946	682616	681723	683393		1671		1396623	Right	reverse		6.3	34.8	39.7		12	0		4	0
rihA	rihA		682700	683635	683477	684412		936		1398377	Right	reverse		65.9	255.2	157		4	1		3	0
gltL	gltL		683753	684478	684530	685255		726		1399430	Right	reverse		26.65	49.3	84.65		4	0		1	0
gltK	gltK		684478	685152	685255	685929		675		1400155	Right	reverse		26.7	49.9	78.05		8	0		2	0
gltJ	gltJ		685152	685892	685929	686669		741		1400829	Right	reverse		15.75	37	49.65		7	3		0	1
gltI	gltI		686062	686970	686839	687747		909		1401739	Right	reverse		84.4	170.8	283.25		5	1		0	0
insH	insH1		687220	688236	687997	689013		1017		1402897	Right	reverse		36.05	80.7	68.2		0	0		0	0
lnt	lnt		688566	690104	689343	690881		1539		1404243	Right	reverse		12.85	37.9	44.35		9	0		3	0
ybeX	ybeX		690129	691007	690906	691784		879		1405806	Right	reverse		79.9	97.1	137.25		7	0		1	0
ybeY	ybeY		691097	691564	691874	692341		468		1406774	Right	reverse		69.45	111.7	119.25		2	0		1	0
ybeZ	ybeZ		691561	692601	692338	693378		1041		1407238	Right	reverse		56.8	105.2	105.3		6	1		1	0
miaB	miaB		692754	694178	693531	694955		1425		1408431	Right	reverse		35.5	50.3	47.75		6	1		4	0
ubiF	ubiF		694324	695499	695101	696276		1176		1410001	Right	forward		8.6	40.6	45.4		5	0		1	0
	glnX		695653	695727	696430	696504		75		1411330	Right	reverse		150.4	182.1	15049.6		0	0		0	0
	glnV		695765	695839	696542	696616		75		1411442	Right	reverse		317.4	328.7	284.35		0	0		0	0
	metU		695887	695963	696664	696740		77		1411564	Right	reverse		1155.35	433.5	288.25		0	0		0	0
	glnW		695979	696053	696756	696830		75		1411656	Right	reverse		557.05	277.7	206.25		2	0		0	0
	glnU		696088	696162	696865	696939		75		1411765	Right	reverse		843.45	365.4	262.25		0	0		0	0
	leuW		696186	696270	696963	697047		85		1411863	Right	reverse		2660.65	793.2	512.75		0	1		0	0
	metT		696280	696356	697057	697133		77		1411957	Right	reverse		4078.4	926.2	887.35		0	0		0	0
asnB	asnB		696736	698400	697513	699177		1665		1412413	Right	reverse		21.9	68.8	209.85		11	3		2	0
nagD	umpH		698797	699549	699574	700326		753		1414474	Right	reverse		54.3	100.6	80		5	0		1	0
nagC	nagC		699597	700817	700374	701594		1221		1415274	Right	reverse		25.5	82.5	66.9		8	5		0	1
nagA	nagA		700826	701974	701603	702751		1149		1416503	Right	reverse		39.95	137.3	78.3		9	0		2	0
nagB	nagB		702034	702834	702811	703611		801		1417711	Right	reverse		47.4	231.5	94.15		6	0		1	0
nagE	nagE		703167	705113	703944	705890		1947		1418844	Right	forward		39.8	172.1	93.25		20	2		1	0
glnS	glnS		705316	706980	706093	707757		1665		1420993	Right	forward		57.6	89.5	65.45		9	0		2	0
chiP	chiP		707557	708963	708334	709740		1407		1423234	Right	forward		13.65	45.4	34.9		14	3		2	0
chiQ	chiQ		709013	709339	709790	710116		327		1424690	Right	forward		14.1	45.4	38.9		3	0		1	0
fur	fur		709423	709869	710200	710646		447		1425100	Right	reverse		544.1	663	448.35		2	0		0	0
uof	uof		709862	709948	710639	710725		87		1425539	Right	reverse		2212.35	2103.3	1671.85		0	0		0	0
fldA	fldA		710158	710688	710935	711465		531		1425835	Right	reverse		605.25	610.9	498.75		2	0		0	0
ybfE	ybfE		710828	711121	711605	711898		294		1426505	Right	reverse		62.4	49.6	43.55		1	0		0	0
ybfF	ybfF		711261	712025	712038	712802		765		1426938	Right	reverse		29.2	61.8	57.15		3	0		3	0
seqA	seqA		712210	712755	712987	713532		546		1427887	Right	forward		326.65	413.7	258.65		2	0		0	0
pgm	pgm		712781	714421	713558	715198		1641		1428458	Right	forward		93.15	138.6	105.25		7	0		1	0
ybfP	ybfP		714635	715129	715412	715906		495		1430312	Right	forward		15.4	34.6	37		3	0		0	0
	ybfG		715170	715820	715947	716597		651		1430847	Right	reverse		18.1	34.6	44		2	0		0	0
	ybfI		715944	716093	716721	716870		150		1431621	Right	reverse		3.8	29.5	42.4		1	0		0	0
potE	potE		716169	717488	716946	718265		1320		1431846	Right	reverse		4.3	30.4	36.7		8	8		1	4
speF	speF		717485	719683	718262	720460		2199		1433162	Right	reverse		4.25	30.7	37.3		10	0		3	0
ybfK	ybfK		719806	720063	720583	720840		258		1435483	Right	forward		2.75	29.9	39.8		1	0		0	0
kdpE	kdpE		720279	720956	721056	721733		678		1435956	Right	reverse		5	31.3	37.85		2	0		0	1
kdpD	kdpD		720953	723637	721730	724414		2685		1436630	Right	reverse		3.65	30.9	35.9		18	10		4	3
kdpC	kdpC		723630	724202	724407	724979		573		1439307	Right	reverse		3.8	30.1	35.65		5	0		0	0
kdpB	kdpB		724211	726259	724988	727036		2049		1439888	Right	reverse		3.05	29.5	31.6		14	0		0	0
kdpA	kdpA		726282	727955	727059	728732		1674		1441959	Right	reverse		3.55	30	34.35		10	0		3	0
kdpF	kdpF		727955	728044	728732	728821		90		1443632	Right	reverse		5.9	35.9	37.95		0	0		0	0
ybfA	ybfA		728357	728563	729134	729340		207		1444034	Right	forward		13.7	113.9	50.4		3	0		0	0
rhsC	rhsC		728806	732999	729583	733776		4194		1444483	Right	forward		3.55	30.9	34.65		29	1		7	0
ybfB	ybfB		732999	733325	733776	734102		327		1448676	Right	forward		3.75	31.7	36.4		0	0		0	0
rhsO	ybfO		733356	734876	734133	735653		1521		1449033	Right	forward		4.1	30.6	37.05		13	2		1	0
ybfC	ybfC		734873	735442	735650	736219		570		1450550	Right	forward		4.6	31.1	47.6		4	0		1	0
	ybfQ		735668	735907	736445	736684		240		1451345	Right	forward		3.9	32.2	49.45		1	0		0	0
	ybfL		736048	737184	736825	737961		1137		1451725	Right	forward		3.9	31.7	43.1		9	0		2	0
ybfD	ybfD		737315	738076	738092	738853		762		1452992	Right	forward		3.6	31.4	43.6		7	1		2	0
ybgA	ybgA		738224	738733	739001	739510		510		1453901	Right	forward		4	50.8	89.35		5	1		0	0
phr	phr		738730	740148	739507	740925		1419		1454407	Right	forward		9.15	49.5	84.2		11	0		1	1
dtpD	dtpD		740298	741779	741075	742556		1482		1455975	Right	reverse		5.3	32.1	37.95		11	2		2	0
ybgI	ybgI		742050	742793	742827	743570		744		1457727	Right	forward		40.9	136.5	138.45		1	0		0	0
ybgJ	ybgJ		742816	743472	743593	744249		657		1458493	Right	forward		14.95	57.3	61.2		3	0		0	0
ybgK	ybgK		743466	744398	744243	745175		933		1459143	Right	forward		13.15	49.5	55.25		3	0		0	0
ybgL	ybgL		744388	745122	745165	745899		735		1460065	Right	forward		11.85	42.9	51.25		3	0		1	0
nei	nei		745158	745949	745935	746726		792		1460835	Right	forward		12.15	47.4	57.4		3	0		2	0
abrB	abrB		745946	746992	746723	747769		1047		1461623	Right	reverse		6.25	36.3	37.75		1	3		0	0
ybgO	ybgO		747144	748205	747921	748982		1062		1462821	Right	reverse		5.35	32.3	38.2		6	1		2	0
ybgP	ybgP		748202	748930	748979	749707		729		1463879	Right	reverse		5.05	32.5	38.7		4	0		1	0
ybgQ	ybgQ		748945	751392	749722	752169		2448		1464622	Right	reverse		3.55	30	34.9		20	5		0	2
ybgD	ybgD		751452	752018	752229	752795		567		1467129	Right	reverse		9.55	31.4	41.9		3	0		2	0
gltA	gltA		752408	753691	753185	754468		1284		1468085	Right	reverse		107.4	137.2	205.9		12	0		3	0
sdhC	sdhC		754400	754789	755177	755566		390		1470077	Right	forward		381.4	472.6	308.15		0	0		0	0
sdhD	sdhD		754783	755130	755560	755907		348		1470460	Right	forward		161.6	193.8	181.25		0	0		0	0
sdhA	sdhA		755130	756896	755907	757673		1767		1470807	Right	forward		61.2	66.9	112.05		12	0		2	0
sdhB	sdhB		756912	757628	757689	758405		717		1472589	Right	forward		94.8	70.7	187.15		3	0		0	0
sucA	sucA		757929	760730	758706	761507		2802		1473606	Right	forward		43.85	87.6	160.2		14	0		3	0
sucB	sucB		760745	761962	761522	762739		1218		1476422	Right	forward		20.65	144.9	181.2		11	0		0	0
sucC	sucC		762237	763403	763014	764180		1167		1477914	Right	forward		25.95	167.9	244.1		8	0		1	0
sucD	sucD		763403	764272	764180	765049		870		1479080	Right	forward		41.05	298.8	372.8		4	0		1	0
mngR	mngR		764376	765098	765153	765875		723		1480053	Right	reverse		42.5	68.1	65.55		3	0		1	0
mngA	mngA		765207	767183	765984	767960		1977		1480884	Right	forward		3.05	29.9	33.4		13	10		1	1
mngB	mngB		767201	769834	767978	770611		2634		1482878	Right	forward		4.75	33.2	38.75		17	0		2	0
cydA	cydA		770681	772249	771458	773026		1569		1486358	Right	forward		119.55	1077.1	643.95		10	0		0	0
cydB	cydB		772265	773404	773042	774181		1140		1487942	Right	forward		73.4	586.1	403.05		11	0		4	0
ybgT	cydX		773419	773532	774196	774309		114		1489096	Right	forward		55.3	347	259.6		0	0		0	0
ybgE	ybgE		773532	773825	774309	774602		294		1489209	Right	forward		27.85	136.4	91.9		1	2		0	0
ybgC	ybgC		773975	774379	774752	775156		405		1489652	Right	forward		90.15	80	59.35		4	0		1	0
tolQ	tolQ		774376	775068	775153	775845		693		1490053	Right	forward		146.45	116.1	80.75		2	0		1	0
tolR	tolR		775072	775500	775849	776277		429		1490749	Right	forward		107.3	111.9	78.75		0	0		1	0
tolA	tolA		775565	776830	776342	777607		1266		1491242	Right	forward		68.25	64.6	62		12	1		3	0
tolB	tolB		776963	778255	777740	779032		1293		1492640	Right	forward		294	315.1	135		4	0		2	0
pal	pal		778290	778811	779067	779588		522		1493967	Right	forward		739.95	842.2	256.6		1	0		2	0
ybgF	ybgF		778821	779612	779598	780389		792		1494498	Right	forward		239.95	200.9	107		4	1		1	0
	lysT		779777	779852	780554	780629		76		1495454	Right	forward		3861.65	715.3	790.6		1	0		0	0
	valT		779988	780063	780765	780840		76		1495665	Right	forward		580.6	241.9	276.85		2	0		1	0
	lysW		780066	780141	780843	780918		76		1495743	Right	forward		670.85	325.6	272.85		0	0		0	0
	valZ		780291	780366	781068	781143		76		1495968	Right	forward		703.85	320.4	366.5		1	0		0	0
	lysY		780370	780445	781147	781222		76		1496047	Right	forward		231.2	80.4	91.65		1	0		0	0
	lysZ		780592	780667	781369	781444		76		1496269	Right	forward		370.9	129.3	119.55		1	0		0	0
	lysQ		780800	780875	781577	781652		76		1496477	Right	forward		137.55	54.6	65.25		0	0		0	0
nadA	nadA		781308	782351	782085	783128		1044		1496985	Right	forward		12.6	48.7	54.1		3	3		0	0
pnuC	pnuC		782389	783108	783166	783885		720		1498066	Right	forward		12.45	56.6	73.85		9	0		0	0
zitB	zitB		783105	784046	783882	784823		942		1498782	Right	reverse		7.6	42.7	49.6		13	0		1	0
ybgS	ybgS		784160	784540	784937	785317		381		1499837	Right	reverse		11.45	110	318.25		1	0		1	0
aroG	aroG		784856	785908	785633	786685		1053		1500533	Right	forward		112.2	205.5	195.9		7	0		0	1
gpmA	gpmA		786066	786818	786843	787595		753		1501743	Right	reverse		826.75	1966.7	869.85		4	0		2	0
galM	galM		787020	788060	787797	788837		1041		1502697	Right	reverse		17.85	95.7	59.1		6	2		0	0
galK	galK		788054	789202	788831	789979		1149		1503731	Right	reverse		27.3	136.2	68.45		5	0		1	0
galT	galT		789206	790252	789983	791029		1047		1504883	Right	reverse		30.3	133.5	56.2		8	0		0	0
galE	galE		790262	791278	791039	792055		1017		1505939	Right	reverse		35.45	110.8	52.95		10	1		3	0
modF	modF		791539	793011	792316	793788		1473		1507216	Right	reverse		14.3	53.5	48.8		12	0		1	0
modE	modE		793079	793867	793856	794644		789		1508756	Right	reverse		20.6	52.1	57.75		8	0		0	0
ybhT	acrZ		793996	794145	794773	794922		150		1509673	Right	forward		23	59.5	77.1		2	0		0	0
modA	modA		794312	795085	795089	795862		774		1509989	Right	forward		28.75	93.9	58.7		4	0		1	0
modB	modB		795085	795774	795862	796551		690		1510762	Right	forward		8.1	37.6	37.7		4	1		2	0
modC	modC		795777	796835	796554	797612		1059		1511454	Right	forward		7.35	36.6	35.65		8	0		0	0
ybhA	ybhA		796836	797654	797613	798431		819		1512513	Right	reverse		31.7	59.4	49.9		4	0		1	0
pgl	pgl		797809	798804	798586	799581		996		1513486	Right	forward		22	104.8	73.85		9	0		0	0
ybhD	ybhD		798845	799798	799622	800575		954		1514522	Right	reverse		5.8	32.4	38.25		7	2		1	0
ybhH	ybhH		799982	801034	800759	801811		1053		1515659	Right	forward		2.7	29.3	32.3		6	2		1	1
ybhI	ybhI		801110	802543	801887	803320		1434		1516787	Right	forward		3.5	31	35.45		7	0		1	0
ybhJ	ybhJ		802726	804987	803503	805764		2262		1518403	Right	forward		4.5	31.1	34.2		11	1		5	0
ybhC	ybhC		805221	806504	805998	807281		1284		1520898	Right	reverse		27.8	50.6	48.9		13	0		3	0
ybhB	ybhB		806656	807132	807433	807909		477		1522333	Right	reverse		6.05	41.3	46.2		1	0		0	0
bioA	bioA		807191	808480	807968	809257		1290		1522868	Right	reverse		3.75	29.9	31.7		12	1		2	0
bioB	bioB		808567	809607	809344	810384		1041		1524244	Right	forward		4.25	31.3	36.4		6	1		0	1
bioF	bioF		809604	810758	810381	811535		1155		1525281	Right	forward		2.85	29.4	29.05		7	2		3	0
bioC	bioC		810745	811500	811522	812277		756		1526422	Right	forward		3.1	30	30.35		9	0		1	0
bioD	bioD		811493	812170	812270	812947		678		1527170	Right	forward		3.65	30.5	35.9		3	0		1	0
uvrB	uvrB		812749	814770	813526	815547		2022		1528426	Right	forward		23.4	65.4	75.75		13	0		2	0
ybhK	ybhK		814962	815870	815739	816647		909		1530639	Right	reverse		25.8	52.2	53.45		3	0		1	0
moaA	moaA		816267	817256	817044	818033		990		1531944	Right	forward		36.85	54.5	56.1		9	0		0	0
moaB	moaB		817278	817790	818055	818567		513		1532955	Right	forward		20.05	76.4	60.05		2	0		2	0
moaC	moaC		817793	818278	818570	819055		486		1533470	Right	forward		16.25	64.3	50.1		4	0		1	0
moaD	moaD		818271	818516	819048	819293		246		1533948	Right	forward		10.1	52.4	44.05		1	1		0	0
moaE	moaE		818518	818970	819295	819747		453		1534195	Right	forward		12	64.3	50.1		4	0		0	0
ybhL	ybhL		819107	819811	819884	820588		705		1534784	Right	forward		57.35	151	164		4	0		0	0
ybhM	ybhM		820016	820729	820793	821506		714		1535693	Right	forward		5.2	32.1	40.1		3	0		0	0
ybhN	ybhN		820765	821721	821542	822498		957		1536442	Right	reverse		5.75	32.7	49.8		7	1		0	0
ybhO	clsB		821721	822962	822498	823739		1242		1537398	Right	reverse		3.2	31.7	41.2		9	3		0	0
ybhP	ybhP		822959	823720	823736	824497		762		1538636	Right	reverse		3.7	34.6	50.7		3	1		1	1
ybhQ	ybhQ		823853	824263	824630	825040		411		1539530	Right	forward		157.6	422.7	267.4		2	0		1	0
ybhR	ybhR		824225	825331	825002	826108		1107		1539902	Right	reverse		8.15	43.2	50.6		4	0		2	0
ybhS	ybhS		825342	826475	826119	827252		1134		1541019	Right	reverse		4.85	37.2	48.55		7	1		2	0
ybhF	ybhF		826468	828204	827245	828981		1737		1542145	Right	reverse		6	40.4	48.15		16	0		0	0
ybhG	ybhG		828197	829195	828974	829972		999		1543874	Right	reverse		5.75	41.1	48.1		5	4		0	0
ybiH	ybiH		829195	829866	829972	830643		672		1544872	Right	reverse		12.1	45.6	54.35		3	1		0	0
rhlE	rhlE		830095	831459	830872	832236		1365		1545772	Right	forward		51.45	45.7	49.8		9	1		1	0
ybiA	ybiA		831691	832173	832468	832950		483		1547368	Right	reverse		11.15	57.5	62.2		1	0		1	0
dinG	dinG		832293	834443	833070	835220		2151		1547970	Right	forward		22.95	51.3	55.35		18	1		1	0
ybiB	ybiB		834471	835433	835248	836210		963		1550148	Right	forward		13.8	54.4	56.45		0	1		2	0
ybiC	ybiC		835574	836659	836351	837436		1086		1551251	Right	forward		11.7	53.7	67.35		4	6		2	3
ybiJ	ybiJ		836888	837148	837665	837925		261		1552565	Right	reverse		19.55	37.1	49.95		2	0		0	0
ybiI	ybiI		837413	837679	838190	838456		267		1553090	Right	reverse		9.6	38.3	66.6		2	1		0	0
ybiX	ybiX		837753	838430	838530	839207		678		1553430	Right	reverse		13.1	34.6	39.9		5	0		0	0
fiu	fiu		838472	840754	839249	841531		2283		1554149	Right	reverse		13.55	29.7	32.05		14	0		3	0
mcbA	mcbA		841019	841279	841796	842056		261		1556696	Right	reverse		8.55	54.4	82.95		0	0		1	0
rlmF	rlmF		841555	842481	842332	843258		927		1557232	Right	forward		13.65	34.1	36.1		7	2		1	0
ybiO	ybiO		842478	844703	843255	845480		2226		1558155	Right	reverse		4.3	32.1	37.65		10	6		5	1
glnQ	glnQ		844964	845686	845741	846463		723		1560641	Right	reverse		33.9	71.2	61.1		4	0		1	0
glnP	glnP		845683	846342	846460	847119		660		1561360	Right	reverse		27.65	63.1	53.35		5	0		0	0
glnH	glnH		846481	847227	847258	848004		747		1562158	Right	reverse		175.7	414.4	372.1		4	0		1	0
dps	dps		847631	848134	848408	848911		504		1563308	Right	reverse		68.5	2023.5	4543.15		7	0		0	0
rhtA	rhtA		848433	849320	849210	850097		888		1564110	Right	reverse		13.6	36.7	42.3		7	2		0	0
ompX	ompX		849673	850188	850450	850965		516		1565350	Right	forward		1945.4	1388.3	469.35		5	1		0	0
ybiP	ybiP		850237	851820	851014	852597		1584		1565914	Right	reverse		25.2	37.7	43.5		4	0		1	0
rybA	rybA		851948	852287	852725	853064		339		1567625	Right	reverse		ND	ND	ND		1	0		0	0
	mntS		852092	852220	852869	852997		129		1567769	Right	reverse		311.2	527.4	671.85		3	0		0	0
mntR	mntR		852406	852873	853183	853650		468		1568083	Right	forward		141.45	190	194.55		2	1		1	0
ybiR	ybiR		852870	853988	853647	854765		1119		1568547	Right	forward		11.5	37.9	45.8		7	0		2	0
ybiS	ldtB		854047	854967	854824	855744		921		1569724	Right	reverse		51	70.6	77.4		7	0		2	0
ybiT	ybiT		855186	856778	855963	857555		1593		1570863	Right	forward		105.8	81	64.5		13	3		3	0
ybiU	ybiU		857019	858284	857796	859061		1266		1572696	Right	reverse		9.2	33.8	35.95		7	3		0	1
ybiV	ybiV		858436	859251	859213	860028		816		1574113	Right	reverse		23.45	52.6	43.9		2	1		0	0
ybiW	ybiW		859397	861829	860174	862606		2433		1575074	Right	reverse		3.1	33.6	34		9	3		4	0
ybiY	ybiY		861835	862734	862612	863511		900		1577512	Right	reverse		3.25	32.9	35		3	0		0	0
fsaA	fsaA		862865	863527	863642	864304		663		1578542	Right	forward		3.8	43.5	36.5		7	3		0	0
moeB	moeB		863603	864352	864380	865129		750		1579280	Right	reverse		9.05	41.1	37.4		1	0		0	0
moeA	moeA		864352	865587	865129	866364		1236		1580029	Right	reverse		10.9	44.2	38.1		8	1		0	0
iaaA	iaaA		865791	866756	866568	867533		966		1581468	Right	forward		11.7	86.7	101		6	2		2	0
gsiA	gsiA		866743	868614	867520	869391		1872		1582420	Right	forward		5.75	40.2	46.5		15	24		3	7
gsiB	gsiB		868634	870172	869411	870949		1539		1584311	Right	forward		8.25	59.2	74.4		5	0		3	0
gsiC	gsiC		870190	871110	870967	871887		921		1585867	Right	forward		5.35	41.2	46.75		3	0		1	0
gsiD	gsiD		871113	872024	871890	872801		912		1586790	Right	forward		3.9	34.6	39.65		7	0		1	0
yliE	yliE		872202	874550	872979	875327		2349		1587879	Right	forward		4.45	32.1	40.5		12	4		0	1
yliF	yliF		874558	875886	875335	876663		1329		1590235	Right	forward		7.1	34.7	46.85		9	1		3	1
rimO	rimO		875933	877258	876710	878035		1326		1591610	Right	reverse		43.45	45.7	49.45		12	0		1	0
bssR	bssR		877471	877854	878248	878631		384		1593148	Right	forward		14.2	463.3	1285.3		6	0		1	0
yliI	yliI		877965	879080	878742	879857		1116		1593642	Right	forward		4.65	37.9	59.45		3	3		0	0
gstB	gstB		879077	879703	879854	880480		627		1594754	Right	reverse		43.8	132	130.4		7	0		2	0
dacC	dacC		879950	881152	880727	881929		1203		1595627	Right	forward		36.1	131.9	152.2		6	4		3	0
deoR	deoR		881199	881957	881976	882734		759		1596876	Right	reverse		20	50	50.8		2	0		0	0
ybjG	ybjG		882015	882611	882792	883388		597		1597692	Right	reverse		57.05	72.4	50.2		4	1		2	0
mdfA	mdfA		882896	884128	883673	884905		1233		1598573	Right	forward		22.35	39.9	43.6		3	4		0	0
ybjH	ybjH		884169	884453	884946	885230		285		1599846	Right	reverse		19.2	44.1	41.3		1	0		0	0
ybjI	ybjI		884539	885354	885316	886131		816		1600216	Right	reverse		31.2	68.3	52.9		0	0		1	0
ybjJ	ybjJ		885354	886562	886131	887339		1209		1601031	Right	reverse		22.5	44.2	46.7		9	1		2	0
ybjK	rcdA		886646	887182	887423	887959		537		1602323	Right	forward		16.7	40.6	39.75		4	0		1	1
	rybB		887199	887277	887976	888054		79		1602876	Right	reverse		12.25	36.6	37.2		0	1		0	0
ybjL	ybjL		887357	889042	888134	889819		1686		1603034	Right	reverse		16.2	41.7	48.05		19	0		4	0
ybjM	ybjM		889312	889689	890089	890466		378		1604989	Right	forward		8.15	38.3	41.3		1	3		0	1
grxA	grxA		889719	889976	890496	890753		258		1605396	Right	reverse		50.1	65.8	89.2		4	0		0	0
ybjC	ybjC		890136	890423	890913	891200		288		1605813	Right	forward		72.15	137.2	75.05		0	0		0	0
nfsA	nfsA		890407	891129	891184	891906		723		1606084	Right	forward		37.7	86.9	64.35		3	1		0	0
rimK	rimK		891190	892092	891967	892869		903		1606867	Right	forward		18.6	47.6	44.85		1	0		1	0
ybjN	ybjN		892180	892656	892957	893433		477		1607857	Right	forward		120.35	299.6	134.6		0	1		1	0
potF	potF		893007	894119	893784	894896		1113		1608684	Right	forward		9.45	37.6	49.4		11	1		1	0
potG	potG		894214	895347	894991	896124		1134		1609891	Right	forward		3.75	30.9	34.4		10	2		1	1
potH	potH		895357	896310	896134	897087		954		1611034	Right	forward		3.5	30.6	39.25		5	0		1	1
potI	potI		896307	897152	897084	897929		846		1611984	Right	forward		3.6	30.1	34.85		8	1		0	0
ybjO	ybjO		897212	897700	897989	898477		489		1612889	Right	forward		12.65	40.1	48.45		2	0		0	0
rlmC	rlmC		897741	898868	898518	899645		1128		1613418	Right	forward		12.95	32.7	36.45		6	2		0	0
artJ	artJ		899067	899798	899844	900575		732		1614744	Right	reverse		20.6	59	67.5		5	0		1	0
artM	artM		900089	900757	900866	901534		669		1615766	Right	reverse		12.85	48.8	71.35		2	0		2	0
artQ	artQ		900757	901473	901534	902250		717		1616434	Right	reverse		9.85	49.4	60.8		3	0		3	0
artI	artI		901480	902211	902257	902988		732		1617157	Right	reverse		30.05	140.9	214.4		5	0		1	0
artP	artP		902229	902957	903006	903734		729		1617906	Right	reverse		43	135.1	166.75		0	2		1	0
ybjP	ybjP		903175	903690	903952	904467		516		1618852	Right	reverse		8.85	134.8	207.6		2	0		1	0
ybjQ	ybjQ		903816	904139	904593	904916		324		1619493	Right	forward		34.05	120.6	162.5		3	0		0	1
amiD	amiD		904136	904966	904913	905743		831		1619813	Right	forward		10.95	43.4	57.6		2	0		0	1
ybjS	ybjS		904963	905976	905740	906753		1014		1620640	Right	reverse		18.5	43.5	52.2		8	0		1	0
ybjT	ybjT		906075	907505	906852	908282		1431		1621752	Right	reverse		6.95	37.6	42.2		9	2		1	0
ltaE	ltaE		907516	908517	908293	909294		1002		1623193	Right	reverse		12.65	58	60.35		7	0		2	0
poxB	poxB		908554	910272	909331	911049		1719		1624231	Right	reverse		4.6	109.7	123.1		5	0		1	0
hcr	hcr		910405	911373	911182	912150		969		1626082	Right	reverse		2.85	32.8	32.1		7	2		1	1
hcp	hcp		911385	913037	912162	913814		1653		1627062	Right	reverse		3.2	34.3	33.9		7	0		0	0
ybjE	ybjE		913181	914080	913958	914857		900		1628858	Right	reverse		16.8	38.1	51.85		6	0		0	0
aqpZ	aqpZ		914575	915270	915352	916047		696		1630252	Right	reverse		6	35	42		8	0		1	0
ybjD	ybjD		915696	917354	916473	918131		1659		1631373	Right	forward		12.15	47.3	45.45		8	1		1	0
ybjX	ybjX		917351	918343	918128	919120		993		1633028	Right	reverse		81.55	108.8	83.6		8	1		0	0
macA	macA		918458	919573	919235	920350		1116		1634135	Right	forward		16.4	47.6	53.4		7	0		1	0
macB	macB		919570	921516	920347	922293		1947		1635247	Right	forward		8.4	36.8	40.75		6	1		2	0
cspD	cspD		921589	921813	922366	922590		225		1637266	Right	reverse		93.85	612.6	1309.05		2	0		0	0
clpS	clpS		922136	922456	922913	923233		321		1637813	Right	forward		374.45	1181.7	989.75		1	0		0	0
clpA	clpA		922487	924763	923264	925540		2277		1638164	Right	forward		102.95	487.5	379.4		19	2		3	0
	serW		925107	925194	925884	925971		88		1640784	Right	reverse		116.1	126.2	208.25		1	5		1	3
infA	infA		925448	925666	926225	926443		219		1641125	Right	reverse		1706.85	983.4	726.15		1	0		0	0
aat	aat		925951	926655	926728	927432		705		1641628	Right	reverse		10.45	40.9	42.65		5	0		0	0
cydC	cydC		926697	928418	927474	929195		1722		1642374	Right	reverse		11.2	46	45.25		7	0		6	0
cydD	cydD		928419	930185	929196	930962		1767		1644096	Right	reverse		14.2	48	48.6		3	0		4	0
trxB	trxB		930308	931273	931085	932050		966		1645985	Right	reverse		122.05	102.4	81.7		6	1		0	0
lrp	lrp		931818	932312	932595	933089		495		1647495	Right	forward		301.9	419.4	271.3		2	0		0	1
ftsK	ftsK		932447	936436	933224	937213		3990		1648124	Right	forward		55.9	84	77.8		37	0		6	0
lolA	lolA		936595	937206	937372	937983		612		1652272	Right	forward		86.35	182.6	124.4		2	0		0	0
rarA	rarA		937217	938560	937994	939337		1344		1652894	Right	forward		20.8	51.2	44.6		6	4		1	1
serS	serS		938651	939943	939428	940720		1293		1654328	Right	forward		125.7	316.1	237.4		11	0		0	0
dmsA	dmsA		940182	942626	940959	943403		2445		1655859	Right	forward		6.8	216.8	128.35		21	2		0	0
dmsB	dmsB		942637	943254	943414	944031		618		1658314	Right	forward		8.65	435.3	249.6		5	0		0	0
dmsC	dmsC		943256	944119	944033	944896		864		1658933	Right	forward		5.05	161.9	101.1		5	1		0	0
ycaC	ycaC		944154	944780	944931	945557		627		1659831	Right	reverse		5.6	83.7	214.4		3	0		1	0
ycaD	ycaD		945094	946242	945871	947019		1149		1660771	Right	forward		8.55	35	40.6		10	1		0	0
ycaM	ycaM		946452	947882	947229	948659		1431		1662129	Right	forward		13.6	50.8	43.95		12	0		3	0
ycaN	ycaN		947883	948791	948660	949568		909		1663560	Right	reverse		8.95	43.2	43.15		6	0		0	0
ycaK	ycaK		948891	949481	949668	950258		591		1664568	Right	forward		14.9	46.6	66.7		5	1		0	0
pflA	pflA		949563	950303	950340	951080		741		1665240	Right	reverse		83	427.8	249.8		4	0		0	0
pflB	pflB		950495	952777	951272	953554		2283		1666172	Right	reverse		177.45	4834.8	545.6		15	0		2	0
focA	focA		952832	953689	953609	954466		858		1668509	Right	reverse		82.15	1112.9	147.5		7	0		1	0
ycaO	ycaO		954095	955855	954872	956632		1761		1669772	Right	reverse		127.65	59.7	47.5		14	0		2	0
ycaP	ycaP		955985	956677	956762	957454		693		1671662	Right	forward		8.9	59.9	96.8		4	1		1	1
serC	serC		956876	957964	957653	958741		1089		1672553	Right	forward		55.8	122.3	112.25		6	0		0	0
aroA	aroA		958035	959318	958812	960095		1284		1673712	Right	forward		37.45	71.4	57.05		8	1		2	0
ycaL	ycaL		959487	960251	960264	961028		765		1675164	Right	forward		5.6	32.3	36.35		5	0		0	0
cmk	cmk		960424	961107	961201	961884		684		1676101	Right	forward		424.5	204.9	151.75		4	0		0	0
rpsA	rpsA		961218	962891	961995	963668		1674		1676895	Right	forward		3312.05	985.4	444.1		7	0		0	0
ihfB	ihfB		963051	963335	963828	964112		285		1678728	Right	forward		335.35	647.8	721.25		2	0		0	0
ycaI	ycaI		963543	965807	964320	966584		2265		1679220	Right	forward		7.15	34.5	40.2		14	1		0	0
msbA	msbA		965844	967592	966621	968369		1749		1681521	Right	forward		73.2	72.8	65.25		12	0		1	0
lpxK	lpxK		967589	968575	968366	969352		987		1683266	Right	forward		16.05	36.6	38.45		6	0		0	0
ycaQ	ycaQ		968612	969844	969389	970621		1233		1684289	Right	forward		6.65	33.4	38.2		5	0		0	0
ycaR	ycaR		969896	970078	970673	970855		183		1685573	Right	forward		46.55	76.5	72.25		2	0		1	0
kdsB	kdsB		970075	970821	970852	971598		747		1685752	Right	forward		110.8	164.2	143.8		4	0		1	0
ycbJ	ycbJ		970975	971868	971752	972645		894		1686652	Right	forward		7.15	71.2	81		7	0		2	0
ycbC	ycbC		971845	972624	972622	973401		780		1687522	Right	reverse		13.8	43.8	48.65		4	0		2	0
smtA	smtA		972760	973545	973537	974322		786		1688437	Right	forward		81.7	96.6	68.9		3	0		2	0
mukF	mukF		973542	974864	974319	975641		1323		1689219	Right	forward		26.9	56.8	45.4		4	0		1	0
mukE	mukE		974845	975549	975622	976326		705		1690522	Right	forward		41.1	77.6	60.7		2	0		1	0
mukB	mukB		975549	980009	976326	980786		4461		1691226	Right	forward		40.95	76.7	48.45		32	0		2	0
ycbB	ldtD		980270	982117	981047	982894		1848		1695947	Right	forward		15.1	69	94.05		13	9		3	4
ycbK	ycbK		982298	982846	983075	983623		549		1697975	Right	forward		189.8	387.8	262		2	1		0	0
ycbL	ycbL		982873	983520	983650	984297		648		1698550	Right	forward		126.05	229.5	153.6		3	0		0	0
aspC	aspC		983742	984932	984519	985709		1191		1699419	Right	reverse		45.15	152.2	112.15		9	1		0	1
ompF	ompF		985117	986205	985894	986982		1089		1700794	Right	reverse		1543.1	4416.6	3094.4		6	0		1	0
asnS	asnS		986808	988208	987585	988985		1401		1702485	Right	reverse		129.45	136.2	116.35		12	0		1	0
pncB	pncB		988377	989579	989154	990356		1203		1704054	Right	reverse		63.4	90.6	94		6	0		1	0
pepN	pepN		989845	992457	990622	993234		2613		1705522	Right	forward		40.5	118.9	86.25		16	0		4	0
ssuB	ssuB		992500	993267	993277	994044		768		1708177	Right	reverse		5.25	33.9	36.8		7	0		0	0
ssuC	ssuC		993264	994055	994041	994832		792		1708941	Right	reverse		3	29.7	32.2		6	3		0	1
ssuD	ssuD		994066	995211	994843	995988		1146		1709743	Right	reverse		2.8	29.5	31.65		4	0		3	0
ssuA	ssuA		995208	996167	995985	996944		960		1710885	Right	reverse		2.95	29.7	34.6		6	1		1	0
ssuE	ssuE		996160	996735	996937	997512		576		1711837	Right	reverse		3.55	30.4	38.1		0	0		0	0
elfA	elfA		997091	997630	997868	998407		540		1712768	Right	forward		6.8	35.4	45.4		3	1		2	0
elfD	elfD		997713	998414	998490	999191		702		1713390	Right	forward		4	31.7	45		4	0		0	1
elfC	elfC		998439	1001039	999216	1001816		2601		1714116	Right	forward		4.35	31.2	38.4		17	14		2	2
elfG	elfG		1001030	1002100	1001807	1002877		1071		1716707	Right	forward		6.15	33.5	40.45		5	11		2	0
ycbU	ycbU		1002112	1002654	1002889	1003431		543		1717789	Right	forward		5.15	31.7	37.85		1	0		0	0
ycbV	ycbV		1002662	1003177	1003439	1003954		516		1718339	Right	forward		5.8	34	40.75		4	0		0	0
ycbF	ycbF		1003170	1003880	1003947	1004657		711		1718847	Right	forward		5.05	33.5	35.2		4	11		0	3
pyrD	pyrD		1003991	1005001	1004768	1005778		1011		1719668	Right	forward		29.6	48.2	44.45		7	0		0	0
zapC	zapC		1005175	1005717	1005952	1006494		543		1720852	Right	forward		26.8	85.6	73.75		2	0		1	0
ycbX	ycbX		1005714	1006823	1006491	1007600		1110		1721391	Right	reverse		64.75	112.5	72.8		8	3		0	0
rlmL	rlmL		1007067	1009175	1007844	1009952		2109		1722744	Right	forward		56.75	58.8	54.55		14	0		4	0
uup	uup		1009187	1011094	1009964	1011871		1908		1724864	Right	forward		90.5	78.3	72.55		14	1		1	0
pqiA	pqiA		1011224	1012477	1012001	1013254		1254		1726901	Right	forward		40.95	49.7	49.4		9	0		1	0
pqiB	pqiB		1012482	1014122	1013259	1014899		1641		1728159	Right	forward		68.4	66.8	70.7		7	3		1	0
ymbA	pqiC		1014119	1014682	1014896	1015459		564		1729796	Right	forward		40.5	54.6	65.35		1	0		1	0
rmf	rmf		1014938	1015105	1015715	1015882		168		1730615	Right	forward		67.65	1109	4756.7		4	0		1	0
fabA	fabA		1015175	1015693	1015952	1016470		519		1730852	Right	reverse		340.55	152.3	135.1		4	0		1	0
ycbZ	ycbZ		1015762	1017522	1016539	1018299		1761		1731439	Right	reverse		80.15	109.7	88.65		7	0		3	0
matP	matP		1017708	1018160	1018485	1018937		453		1733385	Right	forward		99	220.3	158.25		3	0		0	0
ompA	ompA		1018236	1019276	1019013	1020053		1041		1733913	Right	reverse		4388.65	5735.2	2526.75		11	0		3	0
sulA	sulA		1019633	1020142	1020410	1020919		510		1735310	Right	reverse		92.2	125.4	157.15		1	0		1	0
sxy	sxy		1020361	1020990	1021138	1021767		630		1736038	Right	forward		22.6	82.5	93		3	1		1	0
yccS	yccS		1020953	1023106	1021730	1023883		2154		1736630	Right	reverse		14.35	37.8	40.55		12	0		3	0
yccF	yccF		1023125	1023571	1023902	1024348		447		1738802	Right	reverse		58.8	71.4	65.05		4	0		0	0
helD	helD		1023694	1025748	1024471	1026525		2055		1739371	Right	forward		12.85	47.6	51		16	1		1	1
mgsA	mgsA		1025780	1026238	1026557	1027015		459		1741457	Right	reverse		76.85	318.5	140.65		5	6		1	1
yccT	yccT		1026334	1026996	1027111	1027773		663		1742011	Right	reverse		4.55	33.1	38.45		0	0		2	0
yccU	yccU		1027169	1027582	1027946	1028359		414		1742846	Right	forward		34.1	130.8	136.5		3	2		1	0
hspQ	hspQ		1027627	1027944	1028404	1028721		318		1743304	Right	reverse		16.8	49.3	49.85		2	0		0	0
rlmI	rlmI		1028002	1029192	1028779	1029969		1191		1743679	Right	reverse		36.15	52.4	48.95		9	12		2	0
yccX	yccX		1029287	1029565	1030064	1030342		279		1744964	Right	forward		33.45	104.8	139.8		0	1		0	0
tusE	tusE		1029562	1029891	1030339	1030668		330		1745239	Right	reverse		109.6	104.5	90.95		3	0		1	0
yccA	yccA		1029982	1030641	1030759	1031418		660		1745659	Right	reverse		684.7	748.4	575.15		2	0		2	0
	serT		1030848	1030935	1031625	1031712		88		1746525	Right	reverse		248.2	83.5	103.55		1	0		0	0
hyaA	hyaA		1031362	1032480	1032139	1033257		1119		1747039	Right	forward		3.05	30.2	42.4		8	0		1	0
hyaB	hyaB		1032477	1034270	1033254	1035047		1794		1748154	Right	forward		2.75	29.5	34.95		17	4		2	0
hyaC	hyaC		1034289	1034996	1035066	1035773		708		1749966	Right	forward		3.15	30.1	43.05		1	0		0	0
hyaD	hyaD		1034993	1035580	1035770	1036357		588		1750670	Right	forward		3.3	30.7	51.4		6	0		1	0
hyaE	hyaE		1035577	1035975	1036354	1036752		399		1751254	Right	forward		2.9	30.2	38.65		3	0		1	0
hyaF	hyaF		1035972	1036829	1036749	1037606		858		1751649	Right	forward		3.6	31.8	53		2	0		2	0
appC	cbdA		1036963	1038507	1037740	1039284		1545		1752640	Right	forward		3.5	30.6	38.1		19	0		2	0
appB	cbdB		1038519	1039655	1039296	1040432		1137		1754196	Right	forward		4.5	33	43.45		6	1		1	0
yccB	cbdX		1039668	1039760	1040445	1040537		93		1755345	Right	forward		6.45	36.9	47.3		1	0		0	0
appA	appA		1039840	1041138	1040617	1041915		1299		1755517	Right	forward		3.6	31.7	36.3		17	0		2	0
etk	etk		1041253	1043433	1042030	1044210		2181		1756930	Right	reverse		9.7	40.1	42.9		10	1		2	0
etp	etp		1043453	1043899	1044230	1044676		447		1759130	Right	reverse		4.85	32	38.2		5	0		0	0
gfcE	gfcE		1043887	1045026	1044664	1045803		1140		1759564	Right	reverse		3.8	30.3	32.7		11	0		1	0
gfcD	gfcD		1045072	1047168	1045849	1047945		2097		1760749	Right	reverse		3.85	30.9	33.1		18	1		4	0
gfcC	gfcC		1047168	1047914	1047945	1048691		747		1762845	Right	reverse		3.9	30.3	34.5		7	1		1	1
gfcB	gfcB		1047911	1048555	1048688	1049332		645		1763588	Right	reverse		4.85	30.3	37.85		1	0		0	0
gfcA	gfcA		1048662	1048967	1049439	1049744		306		1764339	Right	reverse		6.9	32.5	32.75		0	0		1	0
insA	insA		1049056	1049331	1049833	1050108		276		1764733	Right	forward		30.15	42.2	48.8		0	1		1	0
insB	insB1		1049250	1049753	1050027	1050530		504		1764927	Right	forward		61.5	49.7	62.2		1	0		1	0
cspH	cspH		1050186	1050398	1050963	1051175		213		1765863	Right	reverse		30.75	32.7	50.5		0	0		0	0
cspG	cspG		1050684	1050896	1051461	1051673		213		1766361	Right	forward		6644.95	1916.6	3588.3		2	0		0	0
ymcE	ymcE		1051070	1051300	1051847	1052077		231		1766747	Right	forward		924.3	1295.3	433.55		1	0		1	0
gnsA	gnsA		1051290	1051463	1052067	1052240		174		1766967	Right	forward		119.75	186.8	80.65		0	0		0	0
yccM	yccM		1051512	1052585	1052289	1053362		1074		1767189	Right	reverse		5.35	33.3	39.95		8	1		1	0
torS	torS		1052657	1055401	1053434	1056178		2745		1768334	Right	reverse		4.65	31.1	35.75		15	3		2	0
torT	torT		1055484	1056512	1056261	1057289		1029		1771161	Right	forward		3.85	31.9	38.65		7	3		2	0
torR	torR		1056485	1057177	1057262	1057954		693		1772162	Right	reverse		7.45	35.7	36.9		4	0		0	0
torC	torC		1057307	1058479	1058084	1059256		1173		1772984	Right	forward		3.85	30.6	36		7	0		3	0
torA	torA		1058479	1061025	1059256	1061802		2547		1774156	Right	forward		3.45	30.4	32.55		15	7		5	2
torD	torD		1061022	1061621	1061799	1062398		600		1776699	Right	forward		3.4	29.4	30.2		3	1		1	0
cbpM	cbpM		1061773	1062078	1062550	1062855		306		1777450	Right	reverse		5.75	42.6	70.55		3	2		1	0
cbpA	cbpA		1062078	1062998	1062855	1063775		921		1777755	Right	reverse		15	92.5	200.15		7	0		0	0
yccE	yccE		1063259	1064515	1064036	1065292		1257		1778936	Right	forward		5.3	33.2	51.75		2	1		2	0
agp	agp		1064808	1066049	1065585	1066826		1242		1780485	Right	forward		17.75	228.8	501.2		11	0		0	0
yccJ	yccJ		1066087	1066314	1066864	1067091		228		1781764	Right	reverse		18.8	1263.6	2339.65		0	0		0	0
wrbA	wrbA		1066335	1066931	1067112	1067708		597		1782012	Right	reverse		8.4	529.5	973.5		5	0		3	0
ymdF	ymdF		1067304	1067477	1068081	1068254		174		1782981	Right	forward		25.35	83	238.6		0	0		1	0
rutG	rutG		1067734	1069062	1068511	1069839		1329		1783411	Right	reverse		3.45	30.7	37.05		4	0		2	0
rutF	rutF		1069083	1069577	1069860	1070354		495		1784760	Right	reverse		2.75	29	29.95		7	1		2	0
rutE	rutE		1069588	1070178	1070365	1070955		591		1785265	Right	reverse		2.85	29.2	31.95		4	0		0	0
rutD	rutD		1070188	1070988	1070965	1071765		801		1785865	Right	reverse		2.7	29.6	30.55		5	0		1	0
rutC	rutC		1070996	1071382	1071773	1072159		387		1786673	Right	reverse		3.25	30.6	31.2		4	0		2	0
rutB	rutB		1071394	1072086	1072171	1072863		693		1787071	Right	reverse		2.85	29	30.15		5	0		0	0
rutA	rutA		1072086	1073234	1072863	1074011		1149		1787763	Right	reverse		2.8	29.4	31.85		10	0		3	0
rutR	rutR		1073465	1074103	1074242	1074880		639		1789142	Right	forward		37.5	58.3	75		2	0		0	0
putA	putA		1074143	1078105	1074920	1078882		3963		1789820	Right	reverse		18.15	46.6	51.4		18	3		7	0
putP	putP		1078528	1080036	1079305	1080813		1509		1794205	Right	forward		46.8	64.8	54.85		12	2		2	1
	efeU		1080579	1081408	1081356	1082185		830		1796256	Right	forward		21.1	34.5	36.5		2	0		0	0
efeO	efeO		1081466	1082593	1082243	1083370		1128		1797143	Right	forward		12.8	31.8	36.75		10	1		1	1
efeB	efeB		1082599	1083870	1083376	1084647		1272		1798276	Right	forward		8.25	30.7	35.95		8	4		2	0
phoH	phoH		1084215	1085279	1084992	1086056		1065		1799892	Right	forward		12.85	35.9	51.85		4	0		2	0
pgaD	pgaD		1085329	1085742	1086106	1086519		414		1801006	Right	reverse		17.7	42.4	51.8		1	0		0	0
pgaC	pgaC		1085744	1087069	1086521	1087846		1326		1801421	Right	reverse		4.35	34.1	39.6		10	1		1	0
pgaB	pgaB		1087062	1089080	1087839	1089857		2019		1802739	Right	reverse		4.1	35.7	47.4		11	5		2	3
pgaA	pgaA		1089089	1091512	1089866	1092289		2424		1804766	Right	reverse		5.65	38.3	54		17	2		4	0
ycdT	ycdT		1092099	1093457	1092876	1094234		1359		1807776	Right	forward		8.65	45.1	87.3		6	9		0	2
insF	insF1		1093498	1094364	1094275	1095141		867		1809175	Right	reverse		4.5	31.7	34.9		0	0		0	0
insE	insE1		1094361	1094660	1095138	1095437		300		1810038	Right	reverse		14.25	47.8	49.3		0	0		0	0
	ymdE		1094728	1095069	1095505	1095846		342		1810405	Right	forward		3.05	29.6	37.7		0	0		0	0
ycdU	ycdU		1095066	1096052	1095843	1096829		987		1810743	Right	forward		12.2	34.6	54.95		3	5		1	0
	serX		1096788	1096875	1097565	1097652		88		1812465	Right	reverse		118.05	126.6	197.5		0	2		0	1
ghrA	ghrA		1097109	1098047	1097886	1098824		939		1812786	Right	forward		16.05	69	76.75		5	2		1	0
ycdX	ycdX		1098102	1098839	1098879	1099616		738		1813779	Right	forward		78.55	151.6	134.55		3	0		0	0
ycdY	ycdY		1098863	1099417	1099640	1100194		555		1814540	Right	forward		111.4	192.3	177.6		4	0		3	0
ycdZ	ycdZ		1099519	1100010	1100296	1100787		492		1815196	Right	forward		281.25	66.2	53.2		3	0		2	0
csgG	csgG		1100074	1100907	1100851	1101684		834		1815751	Right	reverse		7.5	32.5	37.8		5	0		0	0
csgF	csgF		1100934	1101350	1101711	1102127		417		1816611	Right	reverse		4.75	31.3	38.85		5	0		0	0
csgE	csgE		1101375	1101764	1102152	1102541		390		1817052	Right	reverse		6.3	34.3	42.2		3	0		0	0
csgD	csgD		1101769	1102419	1102546	1103196		651		1817446	Right	reverse		9.65	46	47.1		4	1		1	0
csgB	csgB		1103174	1103629	1103951	1104406		456		1818851	Right	forward		3.7	31.9	39.7		3	0		0	0
csgA	csgA		1103670	1104125	1104447	1104902		456		1819347	Right	forward		5.6	34.3	46.05		3	0		1	0
csgC	csgC		1104184	1104516	1104961	1105293		333		1819861	Right	forward		8.75	42.3	43.6		1	0		0	0
ymdA	ymdA		1104637	1104948	1105414	1105725		312		1820314	Right	forward		10.8	36.4	39.9		2	1		0	0
ymdB	ymdB		1105043	1105576	1105820	1106353		534		1820720	Right	forward		10.25	47.9	63.35		3	1		1	0
ymdC	clsC		1105578	1106999	1106355	1107776		1422		1821255	Right	forward		7.85	38.4	47.2		13	1		0	0
opgC	opgC		1107007	1108164	1107784	1108941		1158		1822684	Right	reverse		42.25	43	47.25		2	0		0	1
opgG	opgG		1108558	1110093	1109335	1110870		1536		1824235	Right	forward		119	167.3	134		10	0		3	0
opgH	opgH		1110086	1112629	1110863	1113406		2544		1825763	Right	forward		26.95	56.2	53.65		23	1		5	0
yceK	yceK		1112802	1113029	1113579	1113806		228		1828479	Right	forward		20.35	95.8	368.3		0	1		0	0
msyB	msyB		1113030	1113404	1113807	1114181		375		1828707	Right	reverse		39.05	218.7	1086.75		2	0		0	0
mdtG	mdtG		1113487	1114713	1114264	1115490		1227		1829164	Right	reverse		5.7	34.5	39.95		15	0		4	0
lpxL	lpxL		1114885	1115805	1115662	1116582		921		1830562	Right	reverse		26.4	52.7	52.95		4	0		1	0
yceA	yceA		1116030	1117082	1116807	1117859		1053		1831707	Right	forward		132.4	86	67.85		4	0		0	0
yceI	yceI		1117124	1117699	1117901	1118476		576		1832801	Right	reverse		53.55	79.6	47.65		4	2		2	0
yceJ	yceJ		1117703	1118269	1118480	1119046		567		1833380	Right	reverse		18.65	41.2	41.35		5	0		0	0
yceO	yceO		1118530	1118670	1119307	1119447		141		1834207	Right	reverse		5.7	31.4	53.9		0	0		1	0
solA	solA		1118691	1119809	1119468	1120586		1119		1834368	Right	reverse		26.8	75.4	61.1		9	1		1	0
bssS	bssS		1119924	1120178	1120701	1120955		255		1835601	Right	reverse		1031.15	1771.4	2408.9		1	0		0	0
dinI	dinI		1120465	1120710	1121242	1121487		246		1836142	Right	reverse		44.85	60.7	63.9		1	0		0	0
pyrC	pyrC		1120784	1121830	1121561	1122607		1047		1836461	Right	reverse		16.95	49.9	41.95		9	0		3	0
yceB	yceB		1121936	1122496	1122713	1123273		561		1837613	Right	reverse		109.35	195.9	171.45		3	1		1	0
grxB	grxB		1122630	1123277	1123407	1124054		648		1838307	Right	reverse		56.95	260.8	380.9		0	0		0	0
mdtH	mdtH		1123341	1124549	1124118	1125326		1209		1839018	Right	reverse		3.6	30.8	35.75		9	0		3	0
rimJ	rimJ		1124785	1125369	1125562	1126146		585		1840462	Right	forward		43.4	142.8	100.3		5	0		1	0
yceH	yceH		1125380	1126027	1126157	1126804		648		1841057	Right	forward		30.05	119.9	96.9		7	0		0	0
yceM	yceM		1126029	1126952	1126806	1127729		924		1841706	Right	forward		7.75	42.1	41.9		8	2		4	0
murJ	murJ		1127062	1128597	1127839	1129374		1536		1842739	Right	forward		13.95	35.9	38		9	0		1	0
flgN	flgN		1128637	1129053	1129414	1129830		417		1844314	Right	reverse		36.9	95	79.8		5	0		0	0
flgM	flgM		1129058	1129351	1129835	1130128		294		1844735	Right	reverse		12.45	53.7	41.85		2	0		0	0
flgA	flgA		1129427	1130086	1130204	1130863		660		1845104	Right	reverse		6.35	40.4	36.5		5	0		1	0
flgB	flgB		1130241	1130657	1131018	1131434		417		1845918	Right	forward		13.45	77.6	35		5	0		2	0
flgC	flgC		1130661	1131065	1131438	1131842		405		1846338	Right	forward		11.5	75.8	34.6		6	0		1	0
flgD	flgD		1131077	1131772	1131854	1132549		696		1846754	Right	forward		12.05	91.1	35.35		4	0		0	0
flgE	flgE		1131797	1133005	1132574	1133782		1209		1847474	Right	forward		14.85	126.9	38.5		15	1		1	0
flgF	flgF		1133025	1133780	1133802	1134557		756		1848702	Right	forward		7.05	64.4	31.75		10	1		3	0
flgG	flgG		1133952	1134734	1134729	1135511		783		1849629	Right	forward		10.6	99.2	36.65		4	2		0	0
flgH	flgH		1134787	1135485	1135564	1136262		699		1850464	Right	forward		5.3	49.1	33.9		6	4		1	0
flgI	flgI		1135497	1136594	1136274	1137371		1098		1851174	Right	forward		6.75	59.8	35.5		9	0		1	0
flgJ	flgJ		1136594	1137535	1137371	1138312		942		1852271	Right	forward		5.8	48	34.3		4	2		2	1
flgK	flgK		1137601	1139244	1138378	1140021		1644		1853278	Right	forward		8.35	57.9	36.25		12	0		1	1
flgL	flgL		1139256	1140209	1140033	1140986		954		1854933	Right	forward		12.55	84	44.2		2	0		0	0
rne	rne		1140405	1143590	1141182	1144367		3186		1856082	Right	reverse		136.05	199.8	113.45		24	0		2	0
yceQ	yceQ		1143725	1144045	1144502	1144822		321		1859402	Right	forward		269.25	366.4	279.25		2	1		0	0
rluC	rluC		1144163	1145122	1144940	1145899		960		1859840	Right	forward		128.75	74.9	67.75		5	2		3	0
yceF	yceF		1145234	1145818	1146011	1146595		585		1860911	Right	reverse		33.8	79.7	119.55		3	0		1	0
	psrD		1145812	1145980	1146589	1146757		169		1861489	Right	forward		556.7	279.3	134.55		1	1		0	0
yceD	yceD		1146017	1146538	1146794	1147315		522		1861694	Right	forward		2111.25	758.8	320.85		4	0		0	0
rpmF	rpmF		1146590	1146763	1147367	1147540		174		1862267	Right	forward		649.85	327.1	129		4	0		0	0
plsX	plsX		1146844	1147914	1147621	1148691		1071		1862521	Right	forward		170.15	142.4	101.65		9	0		0	0
fabH	fabH		1147982	1148935	1148759	1149712		954		1863659	Right	forward		114	92.8	63.05		3	0		1	0
fabD	fabD		1148951	1149880	1149728	1150657		930		1864628	Right	forward		463.8	321.5	155.1		4	0		1	0
fabG	fabG		1149893	1150627	1150670	1151404		735		1865570	Right	forward		936.95	723.4	232.55		4	0		1	0
acpP	acpP		1150838	1151074	1151615	1151851		237		1866515	Right	forward		6898	6005	2917.3		1	0		0	0
fabF	fabF		1151162	1152403	1151939	1153180		1242		1866839	Right	forward		507.7	347.1	233.65		7	0		3	0
pabC	pabC		1152523	1153332	1153300	1154109		810		1868200	Right	forward		34.7	51	53		5	0		2	0
yceG	yceG		1153335	1154357	1154112	1155134		1023		1869012	Right	forward		30.9	45.8	47.25		8	5		2	1
tmk	tmk		1154347	1154988	1155124	1155765		642		1870024	Right	forward		35.7	48.6	58.25		0	0		0	0
holB	holB		1154985	1155989	1155762	1156766		1005		1870662	Right	forward		23.2	43.4	42.8		14	0		2	0
ycfH	ycfH		1156000	1156797	1156777	1157574		798		1871677	Right	forward		41.8	59	65.35		4	1		0	0
ptsG	ptsG		1157092	1158525	1157869	1159302		1434		1872769	Right	forward		290.85	242.6	91.8		11	0		2	0
fhuE	fhuE		1158585	1160774	1159362	1161551		2190		1874262	Right	reverse		7.8	31	36.95		16	1		6	0
hinT	hinT		1161108	1161467	1161885	1162244		360		1876785	Right	forward		47.85	131.9	94.55		4	0		1	0
ycfL	ycfL		1161470	1161847	1162247	1162624		378		1877147	Right	forward		73.25	169.4	132.1		3	2		1	0
lpoB	lpoB		1161861	1162502	1162638	1163279		642		1877538	Right	forward		46.7	139.4	102.4		9	0		0	0
thiK	thiK		1162483	1163307	1163260	1164084		825		1878160	Right	forward		25.4	60.1	57.75		9	0		1	0
nagZ	nagZ		1163318	1164343	1164095	1165120		1026		1878995	Right	forward		41.45	119.4	105.95		5	0		2	0
ycfP	ycfP		1164366	1164908	1165143	1165685		543		1880043	Right	forward		116.4	755.9	735.8		3	0		1	0
ndh	ndh		1165308	1166612	1166085	1167389		1305		1880985	Right	forward		88.3	79	51.1		9	0		0	0
ycfJ	ycfJ		1166822	1167361	1167599	1168138		540		1882499	Right	forward		18.2	32.9	38.55		3	1		1	1
ycfQ	ycfQ		1167423	1168055	1168200	1168832		633		1883100	Right	reverse		16.85	49	53.2		6	2		0	0
bhsA	bhsA		1168296	1168553	1169073	1169330		258		1883973	Right	forward		125.8	55.1	352.05		2	0		0	0
ycfS	ldtC		1168635	1169597	1169412	1170374		963		1884312	Right	reverse		20.9	44.3	51.45		5	0		2	0
mfd	mfd		1169741	1173187	1170518	1173964		3447		1885418	Right	reverse		14.9	47.7	48.95		19	2		0	0
ycfT	ycfT		1173315	1174388	1174092	1175165		1074		1888992	Right	reverse		3.8	32.3	38.35		9	5		0	1
lolC	lolC		1174650	1175849	1175427	1176626		1200		1890327	Right	forward		25.65	50.5	53.6		9	0		3	0
lolD	lolD		1175842	1176543	1176619	1177320		702		1891519	Right	forward		15.7	40.9	43.7		5	0		0	0
lolE	lolE		1176543	1177787	1177320	1178564		1245		1892220	Right	forward		58.95	101.1	104.2		9	0		0	0
nagK	nagK		1177816	1178727	1178593	1179504		912		1893493	Right	forward		31.05	75.8	68.55		3	1		2	0
cobB	cobB		1178854	1179582	1179631	1180359		729		1894531	Right	forward		34.9	90.5	63.55		3	0		2	0
ycfZ	ycfZ		1179702	1180490	1180479	1181267		789		1895379	Right	reverse		13.8	34	41.05		4	2		0	1
ymfA	ymfA		1180487	1180948	1181264	1181725		462		1896164	Right	reverse		16.8	32.9	41.45		5	0		1	0
potD	potD		1181006	1182052	1181783	1182829		1047		1896683	Right	reverse		194.2	145.6	113.5		7	0		0	0
potC	potC		1182049	1182843	1182826	1183620		795		1897726	Right	reverse		42	49.9	45.6		5	0		3	0
potB	potB		1182840	1183667	1183617	1184444		828		1898517	Right	reverse		47.85	52.5	45.9		9	0		0	0
potA	potA		1183681	1184817	1184458	1185594		1137		1899358	Right	reverse		103.25	69.4	55		10	1		2	1
pepT	pepT		1185067	1186293	1185844	1187070		1227		1900744	Right	forward		18	155.7	137.65		4	1		2	0
ycfD	roxA		1186342	1187463	1187119	1188240		1122		1902019	Right	reverse		52.65	109.1	105.4		11	0		2	0
phoQ	phoQ		1187539	1188999	1188316	1189776		1461		1903216	Right	reverse		34.55	69.6	70.9		8	2		2	0
phoP	phoP		1188999	1189670	1189776	1190447		672		1904676	Right	reverse		65.3	148.6	109.35		5	0		1	0
purB	purB		1189839	1191209	1190616	1191986		1371		1905516	Right	reverse		23.8	59.4	46.15		14	0		2	0
hflD	hflD		1191213	1191854	1191990	1192631		642		1906890	Right	reverse		32.2	53.3	49.45		7	1		2	0
mnmA	mnmA		1191890	1192996	1192667	1193773		1107		1907567	Right	reverse		117.85	94.7	85.2		12	0		0	0
nudJ	nudJ		1193050	1193511	1193827	1194288		462		1908727	Right	reverse		16.8	45.5	56.3		3	0		0	0
rluE	rluE		1193521	1194174	1194298	1194951		654		1909198	Right	reverse		17	39.7	54		3	0		2	0
icd	icd		1194346	1195596	1195123	1196373		1251		1910023	Right	forward		612.6	1082.7	953.4		12	0		1	0
ymfD	ymfD		1196090	1196755	1196867	1197532		666		1911767	Right	reverse		12.45	38.6	95.65		4	0		1	0
ymfE	ymfE		1196756	1197460	1197533	1198237		705		1912433	Right	reverse		16.35	46.8	71.2		5	5		0	0
lit	lit		1197918	1198811	1198695	1199588		894		1913595	Right	forward		24.05	58.5	103.5		6	0		2	0
intE	intE		1198902	1200029	1199679	1200806		1128		1914579	Right	reverse		7.2	34.3	49.45		6	1		2	0
xisE	xisE		1200010	1200255	1200787	1201032		246		1915687	Right	reverse		8.6	37.5	55.95		1	0		1	0
ymfI	ymfI		1200720	1201061	1201497	1201838		342		1916397	Right	forward		60.6	192.8	232.85		0	0		1	0
ymfJ	ymfJ		1200999	1201307	1201776	1202084		309		1916676	Right	reverse		12.25	41.8	59.15		0	0		0	0
cohE	cohE		1201482	1202156	1202259	1202933		675		1917159	Right	reverse		135.25	125.4	156.2		5	0		0	0
croE	croE		1202247	1202447	1203024	1203224		201		1917924	Right	forward		8	35.3	52.55		1	0		0	0
ymfL	ymfL		1202491	1203048	1203268	1203825		558		1918168	Right	forward		8.8	34.9	54.85		5	0		0	0
ymfM	ymfM		1203045	1203383	1203822	1204160		339		1918722	Right	forward		5.9	35.4	46.85		1	0		0	0
	oweE		1203393	1203626	1204170	1204403		234		1919070	Right	forward		2.95	29.5	35.75		1	0		1	0
	aaaE		1203627	1204760	1204404	1205537		1134		1919304	Right	forward		2.95	29.8	33.25		14	5		0	0
ymfR	ymfR		1204772	1204954	1205549	1205731		183		1920449	Right	forward		3.35	29.9	34		1	0		0	0
	beeE		1204954	1205365	1205731	1206142		412		1920631	Right	forward		2.9	29.4	29.85		5	0		0	0
	jayE		1205366	1206145	1206143	1206922		780		1921043	Right	forward		2.7	29.3	29.7		4	0		1	0
ymfQ	ymfQ		1206136	1206720	1206913	1207497		585		1921813	Right	forward		2.85	29	30.95		8	0		1	0
stfP	stfP		1206724	1207353	1207501	1208130		630		1922401	Right	forward		3.9	31.3	39.75		7	9		0	2
tfaP	tfaP		1207355	1207768	1208132	1208545		414		1923032	Right	forward		3.8	30.7	33.45		1	2		0	0
tfaE	tfaE		1207740	1208342	1208517	1209119		603		1923417	Right	reverse		3.15	30.5	32.55		2	0		0	0
	stfE		1208342	1208842	1209119	1209619		501		1924019	Right	reverse		3.35	30.4	39.85		1	0		2	1
pinE	pinE		1208908	1209462	1209685	1210239		555		1924585	Right	forward		4.65	31.1	41.95		2	1		1	0
mcrA	mcrA		1209569	1210402	1210346	1211179		834		1925246	Right	forward		19.2	41.1	53		2	0		0	1
	icdC		1210636	1210800	1211413	1211577		165		1926313	Right	forward		10.25	30.3	39.55		0	0		0	0
iraM	iraM		1210903	1211226	1211680	1212003		324		1926580	Right	reverse		10.95	32.4	47.5		1	0		0	0
ycgX	ycgX		1211926	1212330	1212703	1213107		405		1927603	Right	reverse		10.95	30.2	40.5		2	0		0	0
ycgE	bluR		1212551	1213282	1213328	1214059		732		1928228	Right	reverse		104.5	93	91.65		4	0		1	0
ycgF	bluF		1213487	1214698	1214264	1215475		1212		1929164	Right	reverse		315.55	206.8	192.2		6	0		2	0
ycgZ	ycgZ		1215012	1215248	1215789	1216025		237		1930689	Right	forward		33.4	37.7	74.5		1	0		0	0
ymgA	ymgA		1215291	1215563	1216068	1216340		273		1930968	Right	forward		40.7	39.3	105.9		2	0		0	0
ariR	ariR		1215592	1215858	1216369	1216635		267		1931269	Right	forward		7.8	30.9	49.5		2	0		0	0
ymgC	ymgC		1215971	1216219	1216748	1216996		249		1931648	Right	forward		9.2	30.9	49		1	0		1	0
ycgG	ycgG		1216551	1218074	1217328	1218851		1524		1932228	Right	forward		3.65	30.3	39.1		17	1		2	0
ymgF	ymgF		1218206	1218424	1218983	1219201		219		1933883	Right	forward		16.65	42.3	47.6		0	0		0	0
	ycgH		1218824	1221471	1219601	1222248		2648		1934501	Right	forward		5.65	31.2	40.7		13	6		1	3
ymgD	ymgD		1221528	1221857	1222305	1222634		330		1937205	Right	reverse		10.55	36.1	38.15		1	0		2	0
ymgG	ymgG		1221867	1222211	1222644	1222988		345		1937544	Right	reverse		15.9	43.6	39.45		1	0		0	0
ymgI	ymgI		1222213	1222386	1222990	1223163		174		1937890	Right	reverse		7.25	32.6	38.75		1	0		0	0
ymgJ	ymgJ		1222487	1222672	1223264	1223449		186		1938164	Right	forward		3.8	31	41.9		0	0		0	0
	ycgI		1222787	1223130	1223564	1223907		344		1938464	Right	forward		3.65	31.9	38.4		3	0		0	0
minE	minE		1223502	1223768	1224279	1224545		267		1939179	Right	reverse		198.2	511.3	427.6		0	0		0	0
minD	minD		1223772	1224584	1224549	1225361		813		1939449	Right	reverse		178.05	464	330.1		6	0		0	0
minC	minC		1224608	1225303	1225385	1226080		696		1940285	Right	reverse		135.6	217.7	158.45		12	2		0	2
ycgJ	ycgJ		1225823	1226191	1226600	1226968		369		1941500	Right	forward		58.95	152.1	107.65		0	0		1	0
pliG	pliG		1226294	1226695	1227071	1227472		402		1941971	Right	reverse		23.65	98.3	105.1		3	0		0	0
ycgL	ycgL		1226937	1227230	1227714	1228007		294		1942614	Right	forward		82.85	132	94.05		3	2		0	0
ycgM	ycgM		1227302	1227961	1228079	1228738		660		1942979	Right	forward		49.85	84.7	81.1		5	0		0	0
ycgN	ycgN		1228038	1228499	1228815	1229276		462		1943715	Right	forward		67.1	68.8	72.45		3	0		1	0
hlyE	hlyE		1228706	1229617	1229483	1230394		912		1944383	Right	reverse		4.5	48	81.4		4	0		1	0
umuD	umuD		1229990	1230409	1230767	1231186		420		1945667	Right	forward		5.15	33.8	43		3	0		1	0
umuC	umuC		1230409	1231677	1231186	1232454		1269		1946086	Right	forward		4.55	31.1	36.5		5	4		0	0
dsbB	dsbB		1231723	1232253	1232500	1233030		531		1947400	Right	reverse		33.75	60.5	47.7		4	0		0	0
nhaB	nhaB		1232399	1233940	1233176	1234717		1542		1948076	Right	reverse		17.6	41.8	42.25		12	0		1	1
fadR	fadR		1234161	1234880	1234938	1235657		720		1949838	Right	forward		79.1	143.3	81.2		3	0		1	0
ycgB	ycgB		1234932	1236464	1235709	1237241		1533		1950609	Right	reverse		7.4	88.5	228		10	4		3	1
dadA	dadA		1236794	1238092	1237571	1238869		1299		1952471	Right	forward		36.3	81.2	91.1		11	3		1	0
dadX	dadX		1238102	1239172	1238879	1239949		1071		1953779	Right	forward		28.15	52.3	83		11	0		2	0
cvrA	cvrA		1239558	1241294	1240335	1242071		1737		1955235	Right	reverse		21.3	52.6	60.35		14	0		1	0
ldcA	ldcA		1241389	1242303	1242166	1243080		915		1957066	Right	reverse		12.05	44.5	47.85		6	0		2	1
emtA	emtA		1242403	1243014	1243180	1243791		612		1958080	Right	forward		27.45	45	48.6		3	0		2	0
ycgR	ycgR		1243016	1243750	1243793	1244527		735		1958693	Right	reverse		4.35	31.2	34.05		3	0		1	0
ymgE	ymgE		1243951	1244205	1244728	1244982		255		1959628	Right	forward		3.85	37.6	61.55		1	0		0	0
ycgY	ycgY		1244383	1244823	1245160	1245600		441		1960060	Right	forward		3.6	30.4	40.45		4	3		0	0
treA	treA		1244902	1246599	1245679	1247376		1698		1960579	Right	reverse		6	55.6	92.75		10	8		2	3
dhaM	dhaM		1246919	1248337	1247696	1249114		1419		1962596	Right	reverse		74.9	277.9	52.95		9	0		5	2
dhaL	dhaL		1248348	1248980	1249125	1249757		633		1964025	Right	reverse		112.8	296.8	56.8		9	0		0	0
dhaK	dhaK		1248991	1250061	1249768	1250838		1071		1964668	Right	reverse		191.5	265.7	69.95		16	0		0	0
dhaR	dhaR		1250289	1252208	1251066	1252985		1920		1965966	Right	forward		9.45	35.1	38.2		13	0		1	1
ycgV	ycgV		1252308	1255175	1253085	1255952		2868		1967985	Right	reverse		6	35.2	40.85		23	3		5	0
ychF	ychF		1255944	1257035	1256721	1257812		1092		1971621	Right	reverse		184.55	142.3	136.75		10	0		3	0
pth	pth		1257152	1257736	1257929	1258513		585		1972829	Right	reverse		37.5	51.4	49.75		3	0		0	0
ychH	ychH		1258014	1258292	1258791	1259069		279		1973691	Right	forward		14.7	105.3	112.35		2	0		0	0
ychM	dauA		1258347	1260026	1259124	1260803		1680		1974024	Right	reverse		14.5	39.2	41		14	1		6	0
prs	prs		1260151	1261098	1260928	1261875		948		1975828	Right	reverse		116.3	87.5	64.8		5	0		3	0
ispE	ispE		1261249	1262100	1262026	1262877		852		1976926	Right	reverse		47.2	62.5	60.1		5	0		1	0
lolB	lolB		1262100	1262723	1262877	1263500		624		1977777	Right	reverse		32.15	65.3	81.35		3	0		0	0
hemA	hemA		1262937	1264193	1263714	1264970		1257		1978614	Right	forward		23.2	47.5	54.85		5	0		1	0
prfA	prfA		1264235	1265317	1265012	1266094		1083		1979912	Right	forward		55.7	91.2	77.3		6	0		1	0
prmC	prmC		1265317	1266150	1266094	1266927		834		1980994	Right	forward		12.8	37.3	36.7		6	0		2	0
ychQ	ychQ		1266147	1266539	1266924	1267316		393		1981824	Right	forward		50.35	75.1	68.15		2	0		0	0
ychA	ychA		1266543	1267352	1267320	1268129		810		1982220	Right	forward		93.3	130.5	102.45		3	0		3	0
kdsA	kdsA		1267388	1268242	1268165	1269019		855		1983065	Right	forward		81.4	151.9	107.15		2	0		2	0
ldrA	ldrA		1268391	1268498	1269168	1269275		108		1984068	Right	reverse		27.35	40	49.25		0	0		0	0
	rdlA		1268546	1268612	1269323	1269389		67		1984223	Right	forward		45.65	50.9	74.7		0	0		0	0
ldrB	ldrB		1268926	1269033	1269703	1269810		108		1984603	Right	reverse		10.35	29.8	37.3		1	0		0	0
	rdlB		1269081	1269146	1269858	1269923		66		1984758	Right	forward		47.15	51.7	77.7		1	0		0	1
ldrC	ldrC		1269461	1269568	1270238	1270345		108		1985138	Right	reverse		22.85	39	48.2		2	0		0	0
	rdlC		1269616	1269683	1270393	1270460		68		1985293	Right	forward		53.4	49.5	71.5		1	0		0	0
chaA	chaA		1269972	1271072	1270749	1271849		1101		1985649	Right	reverse		115.25	85.2	54.75		8	1		3	0
chaB	chaB		1271342	1271572	1272119	1272349		231		1987019	Right	forward		25.05	133.1	183		2	0		0	0
chaC	chaC		1271730	1272425	1272507	1273202		696		1987407	Right	forward		11.25	48.9	55.95		7	2		1	0
ychN	ychN		1272469	1272822	1273246	1273599		354		1988146	Right	reverse		98.95	451.2	428.25		2	0		0	0
ychO	ychO		1273007	1274401	1273784	1275178		1395		1988684	Right	forward		9.2	40.4	41.35		8	1		1	0
narL	narL		1274402	1275052	1275179	1275829		651		1990079	Right	reverse		32.6	170.3	96.85		7	0		0	0
narX	narX		1275045	1276841	1275822	1277618		1797		1990722	Right	reverse		13.45	48.2	42.2		11	0		3	0
narK	narK		1277180	1278571	1277957	1279348		1392		1992857	Right	forward		3.25	127.2	36.05		9	2		1	0
narG	narG		1279087	1282830	1279864	1283607		3744		1994764	Right	forward		4	456.7	40.2		33	4		3	0
narH	narH		1282827	1284365	1283604	1285142		1539		1998504	Right	forward		4.8	632.6	46.1		7	1		3	0
narJ	narJ		1284362	1285072	1285139	1285849		711		2000039	Right	forward		3.8	449.4	43.9		3	0		0	0
narI	narI		1285072	1285749	1285849	1286526		678		2000749	Right	forward		3.3	142.1	39		8	0		1	0
	rttR		1286289	1286459	1287066	1287236		171		2001966	Right	reverse		16.05	33.3	35.4		1	0		0	0
tpr	tpr		1286310	1286399	1287087	1287176		90		2001987	Right	reverse		13.7	32.2	33.2		0	0		1	0
	tyrV		1286467	1286551	1287244	1287328		85		2002144	Right	reverse		172.75	112.8	168.8		2	0		0	0
	tyrT		1286761	1286845	1287538	1287622		85		2002438	Right	reverse		418.45	166.9	249.65		1	1		1	0
purU	purU		1287005	1287847	1287782	1288624		843		2002682	Right	reverse		110.75	95.7	123.05		6	1		4	0
ychJ	ychJ		1287897	1288355	1288674	1289132		459		2003574	Right	reverse		215.05	221.7	308.1		8	0		0	0
rssA	rssA		1288468	1289373	1289245	1290150		906		2004145	Right	forward		54.2	119.4	158.85		8	2		0	0
rssB	rssB		1289465	1290478	1290242	1291255		1014		2005142	Right	forward		18.45	63.9	86.3		8	0		1	0
galU	galU		1290680	1291588	1291457	1292365		909		2006357	Right	forward		256.4	364.1	250.8		8	0		4	0
hns	hns		1291732	1292145	1292509	1292922		414		2007409	Right	reverse		16024.3	19253.5	11407		3	0		1	0
tdk	tdk		1292750	1293367	1293527	1294144		618		2008427	Right	forward		60.2	71.5	59.8		6	0		1	0
insZ	insZ		1293649	1294545	1294426	1295322		897		2009326	Right	reverse		6.35	32.3	34.65		3	3		0	2
adhE	adhE		1294669	1297344	1295446	1298121		2676		2010346	Right	reverse		101.3	1080	146		24	4		5	0
ychE	ychE		1297821	1298468	1298598	1299245		648		2013498	Right	forward		25.65	42.6	50.7		2	2		1	0
oppA	oppA		1299206	1300837	1301182	1302813		1632		2014883	Right	forward		724.45	1196.7	1961.75		17	4		3	0
oppB	oppB		1300923	1301843	1302899	1303819		921		2016600	Right	forward		163.35	258.8	373.5		11	0		1	0
oppC	oppC		1301858	1302766	1303834	1304742		909		2017535	Right	forward		173.25	256.8	273.25		6	0		0	0
oppD	oppD		1302778	1303791	1304754	1305767		1014		2018455	Right	forward		189.7	311.6	247.4		11	1		1	0
oppF	oppF		1303788	1304792	1305764	1306768		1005		2019465	Right	forward		351.2	580.1	283		13	1		1	0
yciU	yciU		1304845	1305174	1306821	1307150		330		2020522	Right	reverse		118.05	155.2	124.9		2	0		0	0
cls	clsA		1305209	1306669	1307185	1308645		1461		2020886	Right	reverse		41.25	86.9	80.5		14	0		3	0
yciY	yciY		1306812	1306985	1308788	1308961		174		2022489	Right	forward		216.1	389.8	615.55		0	0		0	0
kch	kch		1307040	1308293	1309016	1310269		1254		2022717	Right	reverse		18.1	66.1	99.65		4	1		1	1
yciI	yciI		1308593	1308889	1310569	1310865		297		2024270	Right	reverse		349.6	1392.5	793.15		1	0		0	0
tonB	tonB		1309113	1309832	1311089	1311808		720		2024790	Right	forward		28.5	39.9	34.6		6	0		0	0
yciA	yciA		1309872	1310270	1311848	1312246		399		2025549	Right	reverse		139.25	84.3	79.95		1	0		0	0
yciB	yciB		1310375	1310914	1312351	1312890		540		2026052	Right	reverse		109.1	130.7	116.7		1	0		1	0
yciC	yciC		1310944	1311687	1312920	1313663		744		2026621	Right	reverse		65.55	71	69.25		5	1		1	0
ompW	ompW		1312044	1312682	1314020	1314658		639		2027721	Right	forward		5.55	69.4	421.4		0	1		0	0
yciE	yciE		1312742	1313248	1314718	1315224		507		2028419	Right	reverse		6.75	34.9	64.95		0	0		0	0
yciF	yciF		1313294	1313794	1315270	1315770		501		2028971	Right	reverse		6.75	34.6	55.85		1	0		2	0
yciG	yciG		1313880	1314059	1315856	1316035		180		2029557	Right	reverse		3.45	34.7	59.05		0	1		0	0
trpA	trpA		1314440	1315246	1316416	1317222		807		2030117	Right	reverse		16.85	44.1	42.45		4	0		1	0
trpB	trpB		1315246	1316439	1317222	1318415		1194		2030923	Right	reverse		27.05	51.1	49.05		3	0		2	0
trpC	trpC		1316451	1317812	1318427	1319788		1362		2032128	Right	reverse		16.3	44.2	45.2		10	5		1	2
trpD	trpD		1317813	1319408	1319789	1321384		1596		2033490	Right	reverse		5.7	32.3	35.65		10	2		2	0
trpE	trpE		1319408	1320970	1321384	1322946		1563		2035085	Right	reverse		5.25	32.6	88.15		13	7		3	0
trpL	trpL		1321062	1321106	1323038	1323082		45		2036739	Right	reverse		10.65	67.8	722.55		0	0		0	0
yciV	yciV		1321244	1322125	1323220	1324101		882		2036921	Right	forward		56.7	88	90.95		7	0		1	0
yciO	yciO		1322122	1322742	1324098	1324718		621		2037799	Right	forward		86.45	181.8	211.9		3	0		1	0
yciQ	yciQ		1322770	1324665	1324746	1326641		1896		2038447	Right	forward		13.75	39.4	94.55		10	0		5	0
rluB	rluB		1324876	1325751	1326852	1327727		876		2040553	Right	forward		175.95	70.1	56.95		11	0		2	0
btuR	btuR		1325791	1326381	1327767	1328357		591		2041468	Right	reverse		26.05	56.3	50.85		5	0		1	0
yciK	yciK		1326378	1327136	1328354	1329112		759		2042055	Right	reverse		18.1	54.2	45.8		6	0		0	0
sohB	sohB		1327356	1328405	1329332	1330381		1050		2043033	Right	forward		120.3	194.2	189.75		5	1		1	1
yciN	yciN		1328441	1328692	1330417	1330668		252		2044118	Right	reverse		384.2	598.7	483.85		0	0		1	0
topA	topA		1329072	1331669	1331048	1333645		2598		2044749	Right	forward		347.25	159.8	132.05		15	0		5	0
cysB	cysB		1331879	1332853	1333855	1334829		975		2047556	Right	forward		106.15	208.7	291.2		5	0		1	0
ymiA	ymiA		1333148	1333312	1335124	1335288		165		2048825	Right	forward		39.8	108.3	100.05		2	0		1	0
yciX	yciX		1333315	1333482	1335291	1335458		168		2048992	Right	forward		36.05	97.6	112.5		0	0		1	0
acnA	acnA		1333855	1336530	1335831	1338506		2676		2049532	Right	forward		17.3	61.9	163.45		19	5		1	0
ribA	ribA		1336594	1337184	1338570	1339160		591		2052271	Right	reverse		104.2	126.5	107.55		2	0		1	0
pgpB	pgpB		1337354	1338118	1339330	1340094		765		2053031	Right	forward		29.2	61.2	86.9		5	0		0	0
yciS	yciS		1338267	1338575	1340243	1340551		309		2053944	Right	forward		98.95	142	124.05		2	0		1	0
yciM	yciM		1338582	1339751	1340558	1341727		1170		2054259	Right	forward		21.15	50.5	59.3		8	0		1	0
pyrF	pyrF		1339945	1340682	1341921	1342658		738		2055622	Right	forward		72.45	55.1	52.25		5	0		1	0
yciH	yciH		1340682	1341008	1342658	1342984		327		2056359	Right	forward		58.7	47.5	53.85		2	0		0	0
osmB	osmB		1341134	1341352	1343110	1343328		219		2056811	Right	reverse		30.7	105	274.95		2	1		1	0
yciT	yciT		1341621	1342370	1343597	1344346		750		2057298	Right	reverse		51.7	94.2	70.1		3	0		1	0
yciZ	yciZ		1342460	1342633	1344436	1344609		174		2058137	Right	reverse		124.1	219.9	151.45		1	0		1	0
gmr	gmr		1342781	1344766	1344757	1346742		1986		2058458	Right	reverse		15.05	43.5	57.7		21	4		2	1
ymiB	ymiB		1344820	1344924	1346796	1346900		105		2060497	Right	forward		7.3	41.6	58.5		0	2		2	0
rnb	rnb		1345002	1346936	1346978	1348912		1935		2060679	Right	reverse		62.3	58.8	53.8		6	1		3	0
yciW	yciW		1347004	1348131	1348980	1350107		1128		2062681	Right	reverse		9.5	39	50.3		6	2		2	0
fabI	fabI		1348275	1349063	1350251	1351039		789		2063952	Right	reverse		170.9	169.1	131.3		6	0		0	0
ycjD	ycjD		1349431	1349784	1351407	1351760		354		2065108	Right	reverse		18.35	52.6	51.15		2	0		0	0
sapF	sapF		1349852	1350658	1351828	1352634		807		2065529	Right	reverse		10.35	42.4	40.85		1	0		0	0
sapD	sapD		1350660	1351652	1352636	1353628		993		2066337	Right	reverse		11.75	47.2	51.4		6	0		2	0
sapC	sapC		1351652	1352542	1353628	1354518		891		2067329	Right	reverse		6.15	35.9	39		2	1		0	0
sapB	sapB		1352529	1353494	1354505	1355470		966		2068206	Right	reverse		6.4	36.7	40.65		11	0		0	0
sapA	sapA		1353491	1355134	1355467	1357110		1644		2069168	Right	reverse		10.8	39.4	42		12	0		3	0
ymjA	ymjA		1355447	1355692	1357423	1357668		246		2071124	Right	reverse		171.45	115.4	142.4		2	0		0	0
puuP	puuP		1355826	1357211	1357802	1359187		1386		2071503	Right	reverse		7.8	32	39.45		13	0		3	0
puuA	puuA		1357514	1358932	1359490	1360908		1419		2073191	Right	reverse		9.95	31	57		6	0		1	0
puuD	puuD		1359144	1359908	1361120	1361884		765		2074821	Right	forward		13.7	34.6	71.45		3	2		3	0
puuR	puuR		1359935	1360492	1361911	1362468		558		2075612	Right	forward		20.55	40.9	66.7		6	0		0	0
puuC	puuC		1360767	1362254	1362743	1364230		1488		2076444	Right	forward		2.95	29.2	31.7		12	1		5	0
puuB	puuB		1362256	1363536	1364232	1365512		1281		2077933	Right	forward		2.85	29.2	32.4		11	1		2	0
puuE	puuE		1363574	1364839	1365550	1366815		1266		2079251	Right	forward		2.85	29.2	31.1		15	0		0	0
pspF	pspF		1364959	1365936	1366935	1367912		978		2080636	Right	reverse		10.05	43.4	47.35		3	0		0	2
pspA	pspA		1366103	1366771	1368079	1368747		669		2081780	Right	forward		86.15	248	312.1		4	1		1	0
pspB	pspB		1366825	1367049	1368801	1369025		225		2082502	Right	forward		33.65	70	104.35		3	0		0	0
pspC	pspC		1367049	1367408	1369025	1369384		360		2082726	Right	forward		11.65	45.4	55.8		2	0		0	0
pspD	pspD		1367417	1367638	1369393	1369614		222		2083094	Right	forward		15.3	45	59.75		3	0		0	0
pspE	pspE		1367713	1368027	1369689	1370003		315		2083390	Right	forward		84.6	594.2	793.9		2	0		0	0
ycjM	ycjM		1368240	1369919	1370216	1371895		1680		2083917	Right	forward		7	38	37.15		10	0		2	0
ycjN	ycjN		1369933	1371225	1371909	1373201		1293		2085610	Right	forward		3.65	32.6	36.2		6	0		1	0
ycjO	ycjO		1371246	1372127	1373222	1374103		882		2086923	Right	forward		2.8	29.8	32.5		3	1		1	1
ycjP	ycjP		1372114	1372956	1374090	1374932		843		2087791	Right	forward		3.2	30.4	34.65		8	1		1	0
ycjQ	ycjQ		1372987	1374039	1374963	1376015		1053		2088664	Right	forward		2.9	30.2	32.6		3	0		1	0
ycjR	ycjR		1374058	1374846	1376034	1376822		789		2089735	Right	forward		3.1	29.9	33.45		5	0		4	0
ycjS	ycjS		1374856	1375911	1376832	1377887		1056		2090533	Right	forward		3.35	30.8	32.7		6	0		2	0
ycjT	ycjT		1375908	1378175	1377884	1380151		2268		2091585	Right	forward		3	29.9	32.5		18	2		2	1
ycjU	ycjU		1378172	1378831	1380148	1380807		660		2093849	Right	forward		3.3	30.2	33.1		5	0		0	1
	ycjV		1378845	1379926	1380821	1381902		1082		2094522	Right	forward		3.3	31.3	34.45		5	0		1	1
ompG	ompG		1379971	1380876	1381947	1382852		906		2095648	Right	forward		3.25	30.7	34.85		7	0		1	0
ycjW	ycjW		1380987	1381985	1382963	1383961		999		2096664	Right	reverse		9.7	36.8	42.7		3	0		3	0
ycjX	ycjX		1382141	1383538	1384117	1385514		1398		2097818	Right	forward		5.4	34.1	35		13	0		1	0
ycjF	ycjF		1383535	1384596	1385511	1386572		1062		2099212	Right	forward		5.05	31.8	33		7	0		3	0
tyrR	tyrR		1384744	1386285	1386720	1388261		1542		2100421	Right	forward		52.2	110.6	89.3		11	0		0	0
tpx	tpx		1386329	1386835	1388305	1388811		507		2102006	Right	reverse		288.85	426.8	333.95		3	0		3	0
ycjG	ycjG		1386954	1387919	1388930	1389895		966		2102631	Right	forward		26.25	75.9	67.1		6	1		1	0
mpaA	mpaA		1387894	1388622	1389870	1390598		729		2103571	Right	reverse		13.55	50.6	53.1		3	0		3	0
	ymjC		1388749	1388886	1390725	1390862		138		2104426	Right	reverse		31.95	106.7	106.35		0	0		0	0
	ymjD		1388892	1388957	1390868	1390933		66		2104569	Right	reverse		5.7	36.1	43.6		0	0		0	0
ycjY	ycjY		1388957	1389877	1390933	1391853		921		2104634	Right	reverse		5.7	35.6	44.85		1	0		3	0
ycjZ	pgrR		1390015	1390914	1391991	1392890		900		2105692	Right	forward		18.65	43.9	54.3		8	2		0	0
mppA	mppA		1391251	1392864	1393227	1394840		1614		2106928	Right	forward		64.2	143.9	80.2		10	2		2	0
ynaI	ynaI		1392915	1393946	1394891	1395922		1032		2108592	Right	reverse		11.45	37.1	42.45		4	0		0	1
insH	insH1		1394100	1395116	1396076	1397092		1017		2109777	Right	forward		35.1	80.2	67.95		0	0		0	0
ynaJ	ynaJ		1395389	1395646	1397365	1397622		258		2111066	Right	forward		248.8	461	486.25		1	0		0	0
uspE	uspE		1395696	1396646	1397672	1398622		951		2111373	Right	reverse		108.65	639.9	911.05		8	1		0	0
fnr	fnr		1396798	1397550	1398774	1399526		753		2112475	Right	reverse		462.7	455.5	390.35		7	0		1	0
ogt	ogt		1397745	1398260	1399721	1400236		516		2113422	Right	reverse		20.65	49.5	47.8		4	9		2	5
abgT	abgT		1398271	1399797	1400247	1401773		1527		2113948	Right	reverse		5.65	32.2	38.15		16	3		3	1
abgB	abgB		1399834	1401279	1401810	1403255		1446		2115511	Right	reverse		3.5	30.3	63.15		11	1		2	0
abgA	abgA		1401279	1402589	1403255	1404565		1311		2116956	Right	reverse		2.95	29.4	31.55		4	0		2	0
abgR	abgR		1402765	1403673	1404741	1405649		909		2118442	Right	forward		14.4	52.9	49.65		8	1		3	0
	mcaS		1403680	1403775	1405656	1405751		96		2119357	Right	reverse		17.8	52.6	93.45		0	0		1	0
smrA	smrA		1404003	1404566	1405979	1406542		564		2119680	Right	forward		21.6	40.4	43.1		4	0		0	0
ydaM	ydaM		1404587	1405819	1406563	1407795		1233		2120264	Right	reverse		6	65.3	126.35		5	2		1	0
ydaN	ydaN		1406074	1407057	1408050	1409033		984		2121751	Right	forward		16.95	59.6	72.35		9	1		0	0
	fnrS		1407153	1407274	1409129	1409250		122		2122830	Right	forward		17.65	236.7	533.65		0	5		0	0
dbpA	dbpA		1407535	1408908	1409511	1410884		1374		2123212	Right	forward		18.15	37.2	43.25		5	0		1	0
ttcA	ttcA		1409037	1409972	1411013	1411948		936		2124714	Right	reverse		101.25	59.2	61		5	3		0	0
intR	intR		1410024	1411259	1412000	1413235		1236		2125701	Right	reverse		50.45	41.1	51.55		7	0		0	0
ydaQ	ydaQ		1411261	1411476	1413237	1413452		216		2126938	Right	reverse		3.95	29.6	38.5		2	1		0	0
ydaC	rcbA		1411555	1411764	1413531	1413740		210		2127232	Right	reverse		4.1	31	46.4		3	0		0	0
ralR	ralR		1411757	1411951	1413733	1413927		195		2127434	Right	reverse		4.6	30.8	45.65		1	0		0	0
recT	recT		1412008	1412817	1413984	1414793		810		2127685	Right	reverse		4.5	32.2	36.8		3	0		1	0
recE	recE		1412810	1415410	1414786	1417386		2601		2128487	Right	reverse		4.7	31.6	39.25		26	0		3	0
racC	racC		1415512	1415787	1417488	1417763		276		2131189	Right	reverse		6	32.9	56.65		1	4		1	0
ydaE	ydaE		1415862	1416032	1417838	1418008		171		2131539	Right	reverse		5.45	30.8	47.05		2	0		0	0
kilR	kilR		1416032	1416253	1418008	1418229		222		2131709	Right	reverse		6.25	30.5	41.65		3	0		0	0
sieB	sieB		1416695	1417183	1418671	1419159		489		2132372	Right	forward		8.2	31.2	40.6		2	0		0	0
ydaF	ydaF		1417180	1417335	1419156	1419311		156		2132857	Right	reverse		28	37.6	52.15		1	0		0	1
ydaG	ydaG		1417346	1417480	1419322	1419456		135		2133023	Right	reverse		21.9	36.1	61.65		1	0		0	0
racR	racR		1417789	1418265	1419765	1420241		477		2133466	Right	reverse		84.45	102.1	219.3		0	0		0	0
ydaS	ydaS		1418389	1418685	1420365	1420661		297		2134066	Right	forward		6.35	34.9	40.25		2	0		0	0
ydaT	ydaT		1418708	1419130	1420684	1421106		423		2134385	Right	forward		4	31.4	34.5		4	8		1	2
ydaU	ydaU		1419143	1420000	1421119	1421976		858		2134820	Right	forward		4.85	33.3	43.25		8	17		1	4
ydaV	ydaV		1420007	1420753	1421983	1422729		747		2135684	Right	forward		3.75	31.5	34.8		1	0		0	0
	ydaW		1420725	1421224	1422701	1423200		500		2136402	Right	forward		5.4	35.9	40.4		1	0		0	0
	rzpR		1421225	1421668	1423201	1423644		444		2136902	Right	forward		4.45	30.9	33.8		3	0		0	0
rzoR	rzoR		1421424	1421609	1423400	1423585		186		2137101	Right	forward		4	29.9	32.3		1	6		0	2
trkG	trkG		1421806	1423263	1423782	1425239		1458		2137483	Right	forward		15.75	45.6	55.5		4	3		0	0
ynaK	ynaK		1423401	1423664	1425377	1425640		264		2139078	Right	forward		7.2	32.2	38.1		0	0		0	0
	ydaY		1423654	1424106	1425630	1426082		453		2139331	Right	forward		7.65	34	45.6		1	2		0	0
	tmpR		1424478	1425410	1426454	1427386		933		2140155	Right	forward		5.2	31.7	37.85		5	0		0	0
	lomR		1425413	1427008	1427389	1428984		1596		2141090	Right	forward		3.4	30.6	33.7		8	0		0	1
insH	insH1		1425770	1426750	1427746	1428726		981		2141447	Right	reverse		8.3	37.4	37.05		10	0		5	0
stfR	stfR		1427073	1430435	1429049	1432411		3363		2142750	Right	forward		3.65	30.3	34.15		22	2		3	1
tfaR	tfaR		1430435	1431010	1432411	1432986		576		2146112	Right	forward		6	32.3	42.1		0	0		0	0
pinR	pinR		1431108	1431698	1433084	1433674		591		2146785	Right	reverse		14.1	37.7	55.4		1	0		1	0
ynaE	ynaE		1432015	1432248	1433991	1434224		234		2147692	Right	reverse		39.5	45.9	88.8		0	0		0	0
	ttcC		1432982	1433032	1434958	1435008		51		2148659	Right	reverse		69.25	49.7	115.65		0	0		0	0
uspF	uspF		1433209	1433643	1435185	1435619		435		2148886	Right	reverse		55.8	326.3	1083.4		0	0		0	0
ompN	ompN		1433784	1434917	1435760	1436893		1134		2149461	Right	reverse		4.25	30.7	37.6		10	0		1	0
	micC		1435145	1435253	1437121	1437229		109		2150822	Right	forward		3.8	31	32.95		0	12		0	2
ydbK	pfo		1435284	1438808	1437260	1440784		3525		2150961	Right	reverse		45	214.1	99.65		30	2		9	1
ydbJ	ydbJ		1439082	1439348	1441058	1441324		267		2154759	Right	forward		41.15	154.3	114.25		2	0		0	0
hslJ	hslJ		1439345	1439767	1441321	1441743		423		2155022	Right	reverse		19.7	62	61.65		1	1		1	0
ldhA	ldhA		1439878	1440867	1441854	1442843		990		2155555	Right	reverse		16	59.3	48.95		8	1		0	0
ydbH	ydbH		1441075	1443714	1443051	1445690		2640		2156752	Right	forward		8.2	36.2	42.4		27	0		4	0
ynbE	ynbE		1443711	1443896	1445687	1445872		186		2159388	Right	forward		19.5	59.8	80.9		1	0		0	0
ydbL	ydbL		1443904	1444230	1445880	1446206		327		2159581	Right	forward		28.7	67.9	107.6		2	0		0	0
feaR	feaR		1444402	1445307	1446378	1447283		906		2160079	Right	reverse		39.15	84.7	73.7		6	1		1	0
feaB	feaB		1445543	1447042	1447519	1449018		1500		2161220	Right	forward		8.75	35	45.75		13	2		1	0
tynA	tynA		1447100	1449373	1449076	1451349		2274		2162777	Right	reverse		3.95	31	34.65		17	0		2	0
paaZ	paaZ		1449621	1451666	1451597	1453642		2046		2165298	Right	reverse		2.85	29.4	33		16	4		2	0
paaA	paaA		1451951	1452880	1453927	1454856		930		2167628	Right	forward		4.45	32.3	35.3		6	0		0	0
paaB	paaB		1452892	1453179	1454868	1455155		288		2168569	Right	forward		3.25	29.9	34.45		3	0		0	0
paaC	paaC		1453188	1453934	1455164	1455910		747		2168865	Right	forward		3.6	31	33.5		9	1		0	0
paaD	paaD		1453949	1454446	1455925	1456422		498		2169626	Right	forward		3.05	29.6	31.55		2	2		0	0
paaE	paaE		1454454	1455524	1456430	1457500		1071		2170131	Right	forward		2.9	29.7	31.35		7	3		1	0
paaF	paaF		1455521	1456288	1457497	1458264		768		2171198	Right	forward		3.05	29.8	32.4		6	0		0	0
paaG	paaG		1456288	1457076	1458264	1459052		789		2171965	Right	forward		3.05	30.2	33.8		7	10		0	0
paaH	paaH		1457078	1458505	1459054	1460481		1428		2172755	Right	forward		2.95	30.1	33.9		7	0		3	0
paaI	paaI		1458495	1458917	1460471	1460893		423		2174172	Right	forward		2.8	29.1	29.65		1	0		0	0
paaJ	paaJ		1458917	1460122	1460893	1462098		1206		2174594	Right	forward		8	35.2	36.3		6	1		1	0
paaK	paaK		1460149	1461462	1462125	1463438		1314		2175826	Right	forward		6.55	31.8	36.1		13	3		1	1
paaX	paaX		1461563	1462513	1463539	1464489		951		2177240	Right	forward		23.9	57.4	78.35		8	1		1	0
paaY	paaY		1462495	1463085	1464471	1465061		591		2178172	Right	forward		23.9	70.7	93.5		3	0		1	0
ynbG	ynbG		1463189	1463254	1465165	1465230		66		2178866	Right	reverse		2.95	29.3	26.8		0	0		0	0
ydbA_1	ydbA_1		1463416	1465933	1465392	1467909		2516		2179093	Right	forward		9.15	34.2	42.35		33	2		5	2
insC	insD2		1465945	1466850	1467921	1468826		904		2181622	Right	reverse		14.9	41.4	48.75		0	0		0	0
insD	insCD2		1465945	1467173	1467921	1469149		1227		2181622	Right	reverse		8.1	34.2	38.3		0	0		0	0
insI	insI2		1467382	1468533	1469358	1470509		1150		2183059	Right	forward		21.65	53.7	76		0	0		0	0
ydbA_2	ydbA_2		1468543	1472037	1470519	1474013		3493		2184220	Right	forward		ND	ND	ND		24	1		9	0
ydbC	pdxI		1472245	1473105	1474221	1475081		861		2187922	Right	forward		7.55	62.9	72.8		8	5		0	0
ydbD	ydbD		1473168	1475474	1475144	1477450		2307		2188845	Right	forward		4.7	31.2	41.2		12	0		3	0
ynbA	ynbA		1475645	1476250	1477621	1478226		606		2191322	Right	forward		2.95	29.4	35.25		5	0		1	0
ynbB	ynbB		1476250	1477146	1478226	1479122		897		2191927	Right	forward		3	29.6	37.7		7	2		2	0
ynbC	ynbC		1477162	1478919	1479138	1480895		1758		2192839	Right	forward		4.25	30.9	34.25		15	7		2	1
ynbD	ynbD		1478933	1480225	1480909	1482201		1293		2194610	Right	forward		5.1	32.9	40		9	3		3	0
azoR	azoR		1480279	1480884	1482255	1482860		606		2195956	Right	reverse		12.45	50.4	44.25		3	0		0	0
hrpA	hrpA		1481085	1484987	1483061	1486963		3903		2196762	Right	forward		22.15	52.9	52.5		23	4		5	0
ydcF	ydcF		1485259	1486059	1487235	1488035		801		2200936	Right	forward		16.9	49.9	47.4		13	2		2	0
aldA	aldA		1486256	1487695	1488232	1489671		1440		2201933	Right	forward		240.35	350	329.1		10	4		0	0
	gapC		1487737	1488737	1489713	1490713		1001		2203414	Right	reverse		114.85	399.8	624.55		8	1		3	1
cybB	cybB		1488926	1489456	1490902	1491432		531		2204603	Right	forward		179.35	263.3	205		4	0		0	0
	rydC		1489467	1489530	1491443	1491506		64		2205144	Right	reverse		57.1	81.2	82.5		0	0		0	0
ydcA	ydcA		1489701	1489874	1491677	1491850		174		2205378	Right	forward		112.95	231.5	307		2	2		0	0
hokB	hokB		1489946	1490095	1491922	1492071		150		2205623	Right	reverse		22.4	82.8	147.45		2	0		0	0
mokB	mokB		1489986	1490153	1491962	1492129		168		2205663	Right	reverse		17.05	69.5	129.55		0	0		0	0
	sokB		1490143	1490198	1492119	1492174		56		2205820	Right	forward		24.3	149.2	374.9		0	0		0	0
trg	trg		1490494	1492134	1492470	1494110		1641		2206171	Right	forward		8.2	36.6	39.2		7	2		6	0
ydcI	ydcI		1492172	1493095	1494148	1495071		924		2207849	Right	reverse		118.7	134.7	115.4		12	1		0	0
ydcJ	ydcJ		1493312	1494655	1495288	1496631		1344		2208989	Right	forward		5.15	54.7	75.5		12	1		1	0
opgD	opgD		1494880	1496535	1496856	1498511		1656		2210557	Right	forward		16.5	50.1	51.35		14	2		5	0
ydcH	ydcH		1496675	1496899	1498651	1498875		225		2212352	Right	forward		290.8	2770.5	12209.3		1	0		0	0
rimL	rimL		1496962	1497501	1498938	1499477		540		2212639	Right	forward		35.65	129.1	88.2		2	0		0	0
ydcK	ydcK		1497493	1498473	1499469	1500449		981		2213170	Right	reverse		5.45	41.3	65.45		11	3		0	0
tehA	tehA		1498597	1499589	1500573	1501565		993		2214274	Right	forward		14.85	48.3	48.65		9	1		2	0
tehB	tehB		1499586	1500179	1501562	1502155		594		2215263	Right	forward		87.85	220.5	145.95		4	0		1	0
ydcL	ydcL		1500481	1501149	1502457	1503125		669		2216158	Right	forward		37.65	118.9	137.85		5	0		0	0
insP	insP		1501242	1501673	1503218	1503649		432		2216919	Right	reverse		8.6	40.4	52.4		4	0		2	0
insQ	insQ		1501741	1502889	1503717	1504865		1149		2217418	Right	forward		9.7	41.6	46.1		4	1		2	0
ydcO	ydcO		1502929	1504104	1504905	1506080		1176		2218606	Right	reverse		4.55	33.7	37.25		5	2		0	0
ydcN	ydcN		1504196	1504732	1506172	1506708		537		2219873	Right	forward		9.2	37.3	40.35		2	0		0	1
ydcP	ydcP		1504805	1506766	1506781	1508742		1962		2220482	Right	forward		12.6	37.4	41.35		10	1		3	0
yncJ	yncJ		1506858	1507088	1508834	1509064		231		2222535	Right	reverse		19.65	50.1	101.8		3	0		0	0
hicA	hicA		1507310	1507486	1509286	1509462		177		2222987	Right	forward		18.45	58.5	59.45		3	0		0	0
hicB	hicB		1507532	1507948	1509508	1509924		417		2223209	Right	forward		17.45	56.4	54.4		3	0		0	0
ydcR	ydcR		1508027	1509433	1510003	1511409		1407		2223704	Right	forward		14.45	42.5	44.35		9	5		1	4
ydcS	ydcS		1509678	1510823	1511654	1512799		1146		2225355	Right	forward		4.25	62.9	107.35		11	1		0	0
ydcT	ydcT		1510841	1511854	1512817	1513830		1014		2226518	Right	forward		3.1	35.6	59.05		11	0		0	0
ydcU	ydcU		1511855	1512796	1513831	1514772		942		2227532	Right	forward		3.4	31.4	49.05		6	4		3	0
ydcV	ydcV		1512786	1513580	1514762	1515556		795		2228463	Right	forward		3.45	37.6	81.85		4	3		0	1
prr	patD		1513602	1515026	1515578	1517002		1425		2229279	Right	forward		5.6	40.5	85.4		10	0		2	0
yncL	yncL		1515123	1515218	1517099	1517194		96		2230800	Right	reverse		77.3	228.8	1075.9		0	0		0	0
ydcX	ydcX		1515413	1515586	1517389	1517562		174		2231090	Right	forward		93.5	49.2	52.05		1	0		0	0
ydcY	ydcY		1515672	1515905	1517648	1517881		234		2231349	Right	forward		584.25	778	688.7		2	0		1	0
ydcZ	ydcZ		1515906	1516355	1517882	1518331		450		2231583	Right	reverse		19.05	48	49.85		6	1		0	0
yncA	mnaT		1516352	1516870	1518328	1518846		519		2232029	Right	reverse		19.85	73.7	69.85		2	0		0	0
curA	curA		1517051	1518088	1519027	1520064		1038		2232728	Right	forward		6.15	47.5	62.95		8	3		1	0
mcbR	mcbR		1518286	1518951	1520262	1520927		666		2233963	Right	forward		8.45	41.5	89.55		5	0		0	0
yncD	yncD		1518987	1521089	1520963	1523065		2103		2234664	Right	reverse		37.85	38.3	44.5		20	0		2	0
yncE	yncE		1521331	1522392	1523307	1524368		1062		2237008	Right	forward		105.15	59.8	36.85		13	0		0	0
ansP	ansP		1522505	1524004	1524481	1525980		1500		2238182	Right	reverse		18.95	32.2	35.9		14	0		3	0
yncG	yncG		1524271	1524888	1526247	1526864		618		2239948	Right	forward		3.75	33.6	48.75		4	2		0	1
yncH	yncH		1524964	1525176	1526940	1527152		213		2240641	Right	forward		2.8	30.4	39.65		2	0		0	0
	rhsE		1525926	1527962	1527902	1529938		2037		2241603	Right	forward		3.15	29.7	33.55		14	2		1	0
ydcD	ydcD		1527946	1528428	1529922	1530404		483		2243623	Right	forward		8.55	33.2	46.3		2	4		0	0
	yncI		1528610	1529663	1530586	1531639		1054		2244287	Right	forward		8	32.6	54.05		2	0		2	0
ydcC	ydcC		1529840	1530976	1531816	1532952		1137		2245517	Right	forward		5.75	31.3	43.85		9	0		1	0
pptA	pptA		1531076	1531309	1533052	1533285		234		2246753	Right	forward		20.05	83	53.5		0	0		0	0
yddH	yddH		1531306	1531875	1533282	1533851		570		2246983	Right	reverse		4.4	36.4	42.8		4	0		2	0
nhoA	nhoA		1532048	1532893	1534024	1534869		846		2247725	Right	forward		6.4	39.5	47.9		11	0		0	0
yddE	yddE		1532989	1533882	1534965	1535858		894		2248666	Right	reverse		14.65	48.9	55.05		6	0		1	0
narV	narV		1533961	1534641	1535937	1536617		681		2249638	Right	reverse		3.4	32	36.05		4	1		1	0
narW	narW		1534638	1535333	1536614	1537309		696		2250315	Right	reverse		2.95	32.3	38.1		4	0		3	0
narY	narY		1535333	1536877	1537309	1538853		1545		2251010	Right	reverse		3.1	33.4	40.85		8	1		2	0
narZ	narZ		1536874	1540614	1538850	1542590		3741		2252551	Right	reverse		2.9	31.3	38.1		28	0		6	0
narU	narU		1540696	1542084	1542672	1544060		1389		2256373	Right	reverse		3.35	32.6	46.5		6	1		0	0
yddJ	yddJ		1542408	1542738	1544384	1544714		1331		2258085	Right	reverse		2.95	29.5	45.9		3	0		1	0
	yddK		1542782	1543738	1544758	1545714		956		2258459	Right	reverse		ND	ND	ND		1	0		0	0
	yddL		1543762	1544052	1545738	1546028		279		2259451	Right	reverse		2.8	29.5	32.35		1	0		0	0
yddG	yddG		1544312	1545193	1546288	1547169		882		2259989	Right	reverse		7.95	38.1	40.2		6	0		2	0
fdnG	fdnG		1545425	1548472	1547401	1550448		3048		2261102	Right	forward		3.05	65.3	32.5		35	1		2	0
fdnH	fdnH		1548485	1549369	1550461	1551345		885		2264162	Right	forward		3.5	80.9	32.55		9	0		1	0
fdnI	fdnI		1549362	1550015	1551338	1551991		654		2265039	Right	forward		6.35	145.1	42.1		2	0		0	0
yddM	yddM		1550422	1550706	1552398	1552682		285		2266099	Right	reverse		51.75	62.6	71.9		0	0		0	0
adhP	adhP		1550852	1551862	1552828	1553838		1011		2266529	Right	reverse		21.75	53.8	56.5		4	0		0	0
maeA	maeA		1551996	1553693	1553972	1555669		1698		2267673	Right	reverse		65.95	145.4	110.25		15	0		2	0
sra	sra		1553850	1553987	1555826	1555963		138		2269527	Right	reverse		154.55	1360.7	2868.85		1	0		0	0
bdm	bdm		1554089	1554304	1556065	1556280		216		2269766	Right	reverse		7.3	36	51.85		1	0		0	0
osmC	osmC		1554649	1555080	1556625	1557056		432		2270326	Right	forward		38.5	286.5	490.85		1	0		1	0
ddpF	ddpF		1555136	1556062	1557112	1558038		927		2270813	Right	reverse		3.1	29.5	32.3		5	0		2	0
ddpD	ddpD		1556055	1557041	1558031	1559017		987		2271732	Right	reverse		2.9	29.4	31.6		8	0		4	0
ddpC	ddpC		1557038	1557934	1559014	1559910		897		2272715	Right	reverse		4.9	34.4	37.95		4	0		1	0
ddpB	ddpB		1557931	1558953	1559907	1560929		1023		2273608	Right	reverse		3.3	29.9	34.15		10	0		0	0
ddpA	ddpA		1558955	1560505	1560931	1562481		1551		2274632	Right	reverse		3.55	31.1	37.35		8	0		5	0
ddpX	ddpX		1560519	1561100	1562495	1563076		582		2276196	Right	reverse		4.55	33	43.9		3	0		0	0
dosP	dosP		1561358	1563757	1563334	1565733		2400		2277035	Right	reverse		3.35	30.4	34.4		9	6		6	1
dosC	dosC		1563782	1565164	1565758	1567140		1383		2279459	Right	reverse		5.75	42.3	47.55		12	0		0	0
yddW	yddW		1565528	1566847	1567504	1568823		1320		2281205	Right	reverse		7	35.5	40.95		13	0		3	0
gadC	gadC		1566978	1568513	1568954	1570489		1536		2282655	Right	reverse		4.75	33.7	128.65		9	2		2	0
gadB	gadB		1568669	1570069	1570645	1572045		1401		2284346	Right	reverse		3.8	33.9	136.5		5	0		1	0
pqqL	pqqL		1570431	1573226	1572407	1575202		2796		2286108	Right	reverse		5.9	32	35.5		17	1		6	1
yddB	yddB		1573271	1575643	1575247	1577619		2373		2288948	Right	reverse		3.95	30	35		19	0		4	0
yddA	yddA		1575681	1577366	1577657	1579342		1686		2291358	Right	reverse		4.1	30.1	38.3		16	0		0	0
ydeM	ydeM		1577657	1578814	1579633	1580790		1158		2293334	Right	reverse		3.5	34.3	44.6		7	3		0	3
ydeN	ydeN		1578866	1580548	1580842	1582524		1683		2294543	Right	reverse		5.75	82.6	216.8		14	0		1	0
ydeO	ydeO		1580950	1581711	1582926	1583687		762		2296627	Right	reverse		3.25	30.1	44.85		3	2		2	0
safA	safA		1581786	1581983	1583762	1583959		198		2297463	Right	reverse		2.75	29	34.05		0	0		0	0
ydeP	ydeP		1582231	1584510	1584207	1586486		2280		2297908	Right	reverse		3.55	30.6	34.75		16	2		3	1
ydeQ	ydeQ		1584844	1585758	1586820	1587734		915		2300521	Right	reverse		3.25	29.1	34.55		9	4		1	1
ydeR	ydeR		1585817	1586320	1587793	1588296		504		2301494	Right	reverse		5.8	31.1	40.7		5	0		1	0
ydeS	ydeS		1586333	1586863	1588309	1588839		531		2302010	Right	reverse		4.85	30.7	36.65		5	1		1	0
	ydeT		1586877	1588103	1588853	1590079		1227		2302554	Right	reverse		5.75	31	40		10	2		4	0
	yneL		1588358	1588560	1590334	1590536		203		2304035	Right	reverse		3.05	30.5	38.75		3	0		0	0
hipA	hipA		1588878	1590200	1590854	1592176		1323		2304555	Right	reverse		14.65	42.2	50.55		5	3		1	0
hipB	hipB		1590200	1590466	1592176	1592442		267		2305877	Right	reverse		37.55	59.5	63.4		0	0		0	0
	yneO		1590689	1596011	1592665	1597987		5323		2306366	Right	reverse		4.05	31.9	39.8		48	77		7	20
lsrK	lsrK		1596641	1598233	1598617	1600209		1593		2312318	Right	reverse		5.4	35	47.7		18	0		3	0
lsrR	lsrR		1598312	1599265	1600288	1601241		954		2313989	Right	reverse		9.4	52.8	62.55		7	1		0	0
lsrA	lsrA		1599514	1601049	1601490	1603025		1536		2315191	Right	forward		3.1	31.4	34.75		13	3		2	0
lsrC	lsrC		1601043	1602071	1603019	1604047		1029		2316720	Right	forward		3	30.5	35.4		5	0		0	0
lsrD	lsrD		1602071	1603063	1604047	1605039		993		2317748	Right	forward		3.25	30	37.25		11	0		1	0
lsrB	lsrB		1603075	1604097	1605051	1606073		1023		2318752	Right	forward		3.6	32.3	64.25		8	0		0	0
lsrF	lsrF		1604124	1604999	1606100	1606975		876		2318768	Left	forward		3.6	32.9	53.65		7	5		0	0
lsrG	lsrG		1605023	1605313	1606999	1607289		291		2318454	Left	forward		4.9	41.6	102.15		3	0		0	0
tam	tam		1605370	1606128	1607346	1608104		759		2317639	Left	forward		5	39.7	65.05		4	0		0	0
yneE	yneE		1606132	1607046	1608108	1609022		915		2316721	Left	reverse		7.25	36.3	54.95		7	0		1	1
uxaB	uxaB		1607253	1608704	1609229	1610680		1452		2315063	Left	reverse		11.5	51.8	93.55		12	1		2	0
yneF	yneF		1608931	1609878	1610907	1611854		948		2313889	Left	reverse		10.6	38	40.3		1	2		2	0
yneG	yneG		1609990	1610349	1611966	1612325		360		2313418	Left	reverse		37.9	73.5	96.2		1	1		0	0
yneH	glsB		1610349	1611275	1612325	1613251		927		2312492	Left	reverse		11.95	36.1	39.1		8	0		1	0
sad	sad		1611339	1612727	1613315	1614703		1389		2311040	Left	reverse		7.95	41.7	41.25		7	0		2	0
yneJ	yneJ		1612828	1613709	1614804	1615685		882		2310058	Left	forward		8.4	36.5	38.45		8	0		2	0
yneK	yneK		1613787	1614902	1615763	1616878		1116		2308865	Left	forward		3.4	30.6	41.1		5	0		4	0
ydeA	ydeA		1615052	1616242	1617028	1618218		1191		2307525	Left	forward		7.3	31.6	39.65		7	0		1	0
marC	marC		1616267	1616932	1618243	1618908		666		2306835	Left	reverse		25.45	61.2	67.55		2	1		1	0
marR	marR		1617144	1617578	1619120	1619554		435		2306189	Left	forward		73.85	57.8	66.55		3	0		2	0
marA	marA		1617598	1617981	1619574	1619957		384		2305786	Left	forward		73.2	65.3	78.05		3	0		1	0
marB	marB		1618013	1618231	1619989	1620207		219		2305536	Left	forward		12.75	34.8	39.6		2	0		3	1
eamA	eamA		1618262	1619161	1620238	1621137		900		2304606	Left	reverse		25.75	62.9	80.2		2	1		2	0
ydeE	ydeE		1619356	1620543	1621332	1622519		1188		2303224	Left	forward		10.25	39.3	46.15		10	0		1	0
yneM	yneM		1620670	1620765	1622646	1622741		96		2303002	Left	forward		1898.55	3045.4	2455.5		0	0		0	0
	mgrR		1620841	1620938	1622817	1622914		98		2302829	Left	reverse		94.55	129.9	313.6		2	0		0	0
ydeH	dgcZ		1620984	1621874	1622960	1623850		891		2301893	Left	reverse		33.45	52.6	81.1		6	2		1	0
ydeI	ydeI		1622129	1622521	1624105	1624497		393		2301246	Left	reverse		4.05	36.7	56.8		3	2		2	1
ydeJ	ydeJ		1622797	1623315	1624773	1625291		519		2300452	Left	forward		4.1	30.9	49.55		5	0		0	0
dcp	dcp		1623359	1625404	1625335	1627380		2046		2298363	Left	reverse		16.05	62.4	55.95		11	2		1	0
ydfG	ydfG		1625541	1626287	1627517	1628263		747		2297480	Left	forward		60.65	170.3	143.45		6	0		2	0
ydfH	rspR		1626376	1627062	1628352	1629038		687		2296705	Left	forward		39.8	67	79.6		8	0		1	0
ydfZ	ydfZ		1627239	1627442	1629215	1629418		204		2296325	Left	forward		19.25	154.2	119.85		2	0		0	0
ydfI	ydfI		1627477	1628937	1629453	1630913		1461		2294830	Left	reverse		6.2	32.5	37.1		7	0		0	1
	ydfJ		1629026	1630309	1631002	1632285		1284		2293458	Left	reverse		4.9	30.7	37.6		8	0		1	0
ydfK	ydfK		1631096	1631329	1633072	1633305		234		2292438	Left	forward		38.95	46.4	93.35		1	0		0	0
pinQ	pinQ		1631646	1632236	1633622	1634212		591		2291531	Left	forward		15.75	39.3	56.6		1	2		0	1
tfaQ	tfaQ		1632334	1632909	1634310	1634885		576		2290858	Left	reverse		5.6	31.8	42.25		0	0		0	0
stfQ	stfQ		1632909	1633871	1634885	1635847		963		2289896	Left	reverse		3.65	30	34.4		17	1		1	0
	nohQ		1633864	1634391	1635840	1636367		528		2289376	Left	reverse		4.25	30.9	36.65		1	0		1	0
ynfO	ynfO		1634780	1635013	1636756	1636989		234		2288754	Left	forward		5.8	36.6	47.95		0	0		0	0
ydfO	ydfO		1635071	1635481	1637047	1637457		411		2288286	Left	forward		7.3	32.4	41.95		3	1		0	0
gnsB	gnsB		1635633	1635806	1637609	1637782		174		2287961	Left	reverse		598.75	917.6	1216.25		0	1		0	0
ynfN	ynfN		1635978	1636133	1637954	1638109		156		2287634	Left	reverse		34.2	38.9	99.2		1	0		0	0
cspI	cspI		1636479	1636691	1638455	1638667		213		2287076	Left	reverse		159.35	175.3	864.2		2	0		0	0
rzpQ	rzpQ		1637054	1637551	1639030	1639527		498		2286216	Left	reverse		15.05	32.3	41.8		1	4		0	0
rzoQ	rzoQ		1637104	1637358	1639080	1639334		255		2286409	Left	reverse		14.2	31.8	36.95		0	0		0	0
rrrQ	rrrQ		1637548	1638081	1639524	1640057		534		2285686	Left	reverse		18.1	33.7	37.7		4	1		1	0
ydfR	ydfR		1638078	1638389	1640054	1640365		312		2285378	Left	reverse		22.5	38.5	38.95		5	0		0	0
essQ	essQ		1638394	1638609	1640370	1640585		216		2285158	Left	reverse		47.25	48.6	56.9		2	0		0	0
cspB	cspB		1639363	1639578	1641339	1641554		216		2284189	Left	reverse		2081.9	1242.9	3817.95		1	0		2	0
cspF	cspF		1639879	1640091	1641855	1642067		213		2283676	Left	forward		405.05	76.5	112.5		1	0		0	0
quuQ	quuQ		1640513	1641265	1642489	1643241		753		2282502	Left	reverse		13.2	41.4	54.7		10	1		0	0
ydfU	ydfU		1641279	1642328	1643255	1644304		1050		2281439	Left	reverse		4.1	30.7	34.1		11	0		1	0
rem	rem		1642675	1642926	1644651	1644902		252		2280841	Left	reverse		25.2	47.1	71.15		0	0		0	0
hokD	hokD		1643143	1643298	1645119	1645274		156		2280469	Left	reverse		43.3	93.4	135.15		0	0		0	0
relE	relE		1643370	1643657	1645346	1645633		288		2280110	Left	reverse		65.05	144.2	153.45		3	0		0	0
relB	relB		1643657	1643896	1645633	1645872		240		2279871	Left	reverse		59.55	141.6	162		4	0		0	0
ydfV	ydfV		1643921	1644226	1645897	1646202		306		2279541	Left	forward		11.75	37.9	46.85		1	0		1	0
flxA	flxA		1644429	1644761	1646405	1646737		333		2279006	Left	forward		31.1	93.9	110.55		0	0		0	0
	intK		1645198	1645380	1647174	1647356		183		2278387	Left	reverse		16.55	43.1	54.55		1	1		0	0
	ydfX		1645382	1645660	1647358	1647636		279		2278107	Left	reverse		5.25	31.9	32.85		2	0		0	0
dicC	dicC		1645644	1645874	1647620	1647850		231		2277893	Left	reverse		5.8	31.7	36.4		1	0		0	0
dicA	dicA		1645958	1646365	1647934	1648341		408		2277402	Left	forward		137.85	138	199.1		0	0		1	0
ydfA	ydfA		1646532	1646687	1648508	1648663		156		2277080	Left	forward		19.55	40.3	54.95		1	0		0	0
ydfB	ydfB		1646689	1646817	1648665	1648793		129		2276950	Left	forward		9.55	38	44.8		1	0		0	0
ydfC	ydfC		1646847	1647065	1648823	1649041		219		2276702	Left	forward		16.45	41	53.45		0	0		0	0
	dicF		1647406	1647458	1649382	1649434		53		2276309	Left	forward		3.7	32.7	39.95		1	0		0	0
dicB	dicB		1647633	1647821	1649609	1649797		189		2275946	Left	forward		3.3	29.3	34.4		2	0		0	0
ydfD	ydfD		1647818	1648009	1649794	1649985		192		2275758	Left	forward		3.15	30.2	36.85		1	0		0	0
	ydfE		1648102	1648866	1650078	1650842		765		2274901	Left	forward		4.35	31.9	36.05		4	0		0	0
insD1	insD1		1648869	1649561	1650845	1651537		693		2274206	Left	forward		8.75	34.6	38.95		0	1		0	0
	intQ		1649575	1650732	1651551	1652708		1158		2273035	Left	forward		5.65	33.1	47.35		7	0		0	0
rspB	rspB		1650920	1651939	1652896	1653915		1020		2271828	Left	reverse		4.6	32.3	41.1		5	0		0	0
rspA	rspA		1651951	1653165	1653927	1655141		1215		2270602	Left	reverse		4.55	32.5	35.4		17	0		2	1
ynfA	ynfA		1653371	1653697	1655347	1655673		327		2270070	Left	reverse		18.5	45.8	51.4		1	0		0	0
ynfB	ynfB		1653832	1654173	1655808	1656149		342		2269594	Left	forward		238.95	323.8	407		1	1		0	0
speG	speG		1654208	1654768	1656184	1656744		561		2268999	Left	forward		48.55	85.1	101.35		1	0		0	0
ynfC	ynfC		1654771	1655481	1656747	1657457		711		2268286	Left	reverse		49	129.7	162.15		7	0		1	0
ynfD	ynfD		1655589	1655894	1657565	1657870		306		2267873	Left	forward		30.85	117.4	104.9		2	0		0	0
ynfE	ynfE		1656093	1658519	1658069	1660495		2427		2265248	Left	forward		4.1	37.2	60.6		8	1		4	0
ynfF	ynfF		1658580	1661003	1660556	1662979		2424		2262764	Left	forward		4.55	55.9	107.25		12	1		5	0
ynfG	ynfG		1661014	1661631	1662990	1663607		618		2262136	Left	forward		5.6	63.3	101.9		4	2		0	0
ynfH	ynfH		1661633	1662487	1663609	1664463		855		2261280	Left	forward		29.7	75.6	102		9	0		1	0
dmsD	dmsD		1662530	1663144	1664506	1665120		615		2260623	Left	forward		19.95	51.4	59.2		5	1		0	0
clcB	clcB		1663339	1664595	1665315	1666571		1257		2259172	Left	forward		5.15	31.2	34.6		7	0		1	0
ynfK	ynfK		1664548	1665243	1666524	1667219		696		2258524	Left	reverse		8.9	57.1	55.35		3	0		0	0
dgsA	mlc		1665368	1666588	1667344	1668564		1221		2257179	Left	reverse		40.7	67.2	51.8		11	0		1	0
ynfL	ynfL		1666723	1667616	1668699	1669592		894		2256151	Left	reverse		4.55	32.6	36.45		4	2		0	0
ynfM	ynfM		1667723	1668976	1669699	1670952		1254		2254791	Left	forward		8.6	46.4	71.45		6	2		2	0
asr	asr		1669400	1669708	1671376	1671684		309		2254059	Left	forward		5.65	35.4	51.7		1	0		1	0
ydgU	ydgU		1669801	1669884	1671777	1671860		84		2253883	Left	forward		14.5	43.1	62.05		0	0		0	0
ydgD	ydgD		1669984	1670805	1671960	1672781		822		2252962	Left	forward		11.6	55.6	90.55		8	0		0	0
mdtI	mdtI		1670844	1671173	1672820	1673149		330		2252594	Left	reverse		22.5	34.8	64.2		0	0		1	0
mdtJ	mdtJ		1671160	1671525	1673136	1673501		366		2252242	Left	reverse		68.35	43	123.65		1	0		0	0
tqsA	tqsA		1671937	1672971	1673913	1674947		1035		2250796	Left	forward		5.85	34.9	36.65		11	1		1	0
pntB	pntB		1672996	1674384	1674972	1676360		1389		2249383	Left	reverse		43.5	115.5	111.5		13	0		1	0
pntA	pntA		1674395	1675927	1676371	1677903		1533		2247840	Left	reverse		32.75	98	82.15		6	1		2	0
ydgH	ydgH		1676451	1677395	1678427	1679371		945		2246372	Left	forward		38.9	88.9	78.4		7	0		1	0
ydgI	ydgI		1677581	1678963	1679557	1680939		1383		2244804	Left	forward		10.15	33.1	35.6		12	3		2	0
folM	folM		1679000	1679722	1680976	1681698		723		2244045	Left	forward		8.35	35.7	36.25		5	0		1	0
ydgC	ydgC		1679719	1680054	1681695	1682030		336		2243713	Left	reverse		15.45	44.7	55.7		0	1		0	0
rstA	rstA		1680183	1680902	1682159	1682878		720		2242865	Left	forward		42.2	107.3	55.95		4	3		1	0
rstB	rstB		1680906	1682207	1682882	1684183		1302		2241560	Left	forward		16.75	64.5	47.7		7	3		0	2
tus	tus		1682283	1683212	1684259	1685188		930		2240555	Left	forward		16.4	41.8	49.05		9	1		1	0
fumC	fumC		1683209	1684612	1685185	1686588		1404		2239155	Left	reverse		31.05	62.4	95.15		14	10		5	2
fumA	fumA		1684755	1686401	1686731	1688377		1647		2237366	Left	reverse		119.05	258.5	191.95		11	0		4	0
manA	manA		1686600	1687775	1688576	1689751		1176		2235992	Left	forward		48	133.3	104.5		4	0		1	0
ydgA	ydgA		1687876	1689384	1689852	1691360		1509		2234383	Left	forward		159.3	554.5	604.05		16	1		3	1
uidC	uidC		1689610	1690875	1691586	1692851		1266		2232892	Left	reverse		3.45	30.9	38.5		9	3		1	0
uidB	uidB		1690914	1692287	1692890	1694263		1374		2231480	Left	reverse		3.55	30.7	36.7		11	2		6	0
uidA	uidA		1692284	1694095	1694260	1696071		1812		2229672	Left	reverse		5.3	35	35.9		9	0		2	0
uidR	uidR		1694486	1695076	1696462	1697052		591		2228691	Left	reverse		147.65	231.4	179.65		1	0		1	0
hdhA	hdhA		1695297	1696064	1697273	1698040		768		2227703	Left	reverse		28.95	122.4	197.5		3	1		2	1
malI	malI		1696176	1697204	1698152	1699180		1029		2226563	Left	reverse		18.9	48.1	41.4		7	2		2	0
malX	malX		1697379	1698971	1699355	1700947		1593		2224796	Left	forward		16.05	45.4	44.1		22	0		4	0
malY	malY		1698981	1700153	1700957	1702129		1173		2223614	Left	forward		16.95	50.6	47.3		17	2		1	0
add	add		1700257	1701258	1702233	1703234		1002		2222509	Left	forward		30.85	81.8	91.05		10	0		1	0
ydgJ	ydgJ		1701292	1702332	1703268	1704308		1041		2221435	Left	reverse		22.1	61.4	62.25		11	0		3	0
blr	blr		1702575	1702700	1704551	1704676		126		2221067	Left	forward		35.45	64	77.85		2	0		0	0
cnu	cnu		1702973	1703188	1704949	1705164		216		2220579	Left	forward		64.65	76	49.4		0	0		1	0
ydgK	ydgK		1703274	1703714	1705250	1705690		441		2220053	Left	forward		60.1	62.8	54.35		4	0		1	0
rsxA	rsxA		1703791	1704372	1705767	1706348		582		2219395	Left	forward		26.45	40.4	38.9		6	0		1	0
rsxB	rsxB		1704372	1704950	1706348	1706926		579		2218817	Left	forward		18.75	36.6	36		4	0		2	0
rsxC	rsxC		1704943	1707165	1706919	1709141		2223		2216602	Left	forward		12.75	34.8	34.2		27	0		2	0
rsxD	rsxD		1707166	1708224	1709142	1710200		1059		2215543	Left	forward		10	33.4	36.25		8	8		2	1
rsxG	rsxG		1708228	1708848	1710204	1710824		621		2214919	Left	forward		7.55	33	32.35		3	0		0	0
rsxE	rsxE		1708852	1709547	1710828	1711523		696		2214220	Left	forward		10.65	34	34.05		9	0		0	0
nth	nth		1709547	1710182	1711523	1712158		636		2213585	Left	forward		15.5	34.6	34.45		7	0		0	0
dtpA	dtpA		1710793	1712295	1712769	1714271		1503		2211472	Left	forward		97.7	83.7	55.55		14	0		2	0
gstA	gstA		1712401	1713006	1714377	1714982		606		2210761	Left	forward		55.55	164	377.4		5	0		1	0
pdxY	pdxY		1713050	1713913	1715026	1715889		864		2209854	Left	reverse		19.6	50	50.1		7	0		2	0
tyrS	tyrS		1713972	1715246	1715948	1717222		1275		2208521	Left	reverse		101.7	116.8	110.35		12	0		2	0
pdxH	pdxH		1715375	1716031	1717351	1718007		657		2207736	Left	reverse		23.65	62.7	59.95		7	0		1	0
mliC	mliC		1716090	1716419	1718066	1718395		330		2207348	Left	reverse		7.65	40.2	42.95		3	0		1	0
anmK	anmK		1716517	1717626	1718493	1719602		1110		2206141	Left	reverse		6.45	39.1	40.55		10	2		3	1
slyB	slyB		1717900	1718367	1719876	1720343		468		2205400	Left	forward		487.25	950	513.85		5	0		2	0
slyA	slyA		1718414	1718848	1720390	1720824		435		2204919	Left	reverse		258.55	437.1	430.8		6	0		1	0
ydhI	ydhI		1719049	1719285	1721025	1721261		237		2204482	Left	forward		56.65	100.8	148.6		5	0		0	0
ydhJ	ydhJ		1719288	1720145	1721264	1722121		858		2203622	Left	forward		26.5	47.6	45		5	1		1	0
ydhK	ydhK		1720145	1722157	1722121	1724133		2013		2201610	Left	forward		5.95	33	35.35		10	6		4	1
sodC	sodC		1722158	1722679	1724134	1724655		522		2201088	Left	reverse		11.15	58.5	108.45		1	7		1	0
ydhF	ydhF		1722760	1723656	1724736	1725632		897		2200111	Left	reverse		19.35	85.2	60.85		6	0		1	0
ydhL	ydhL		1723705	1723944	1725681	1725920		240		2199823	Left	reverse		3.65	34.2	38.45		2	0		0	0
nemR	nemR		1724047	1724646	1726023	1726622		600		2199121	Left	forward		12	35.7	47		5	0		0	0
nemA	nemA		1724683	1725780	1726659	1727756		1098		2197987	Left	forward		24.85	56	67.55		9	6		0	2
gloA	gloA		1725861	1726268	1727837	1728244		408		2197499	Left	forward		122.7	316.9	262.25		3	2		0	0
rnt	rnt		1726371	1727018	1728347	1728994		648		2196749	Left	forward		15.25	36.5	38		3	0		1	0
lhr	lhr		1727111	1731727	1729087	1733703		4617		2192040	Left	forward		4.85	31.9	34.4		31	13		4	2
grxD	grxD		1731778	1732125	1733754	1734101		348		2191642	Left	reverse		478.55	477.4	348.7		3	0		0	0
ydhO	mepH		1732459	1733274	1734435	1735250		816		2190493	Left	forward		55.4	98.4	76.15		8	2		1	1
sodB	sodB		1733402	1733983	1735378	1735959		582		2189784	Left	forward		228.9	921.9	1537.95		10	0		1	0
ydhP	ydhP		1734145	1735314	1736121	1737290		1170		2188453	Left	reverse		8.6	32.7	38.3		6	0		1	1
ynhF	ynhF		1735480	1735569	1737456	1737545		90		2188198	Left	reverse		44.4	132.8	201.95		1	0		0	0
purR	purR		1735868	1736893	1737844	1738869		1026		2186874	Left	forward		53	73.9	48.85		8	0		0	0
ydhB	ydhB		1736890	1737822	1738866	1739798		933		2185945	Left	reverse		8.15	35.1	41.4		9	1		1	0
ydhC	ydhC		1737935	1739146	1739911	1741122		1212		2184621	Left	forward		7.9	49.1	39.05		8	2		1	1
cfa	cfa		1739437	1740585	1741413	1742561		1149		2183182	Left	forward		37	180.3	283.75		8	3		1	0
ribC	ribC		1740625	1741266	1742601	1743242		642		2182501	Left	reverse		117.75	218	184.05		4	0		2	0
mdtK	mdtK		1741481	1742854	1743457	1744830		1374		2180913	Left	forward		18.35	40.5	45.15		8	1		3	0
ydhQ	ydhQ		1742895	1744151	1744871	1746127		1257		2179616	Left	reverse		97.4	195.3	262.65		10	3		5	1
	valV		1744459	1744535	1746435	1746511		77		2179232	Left	forward		151	63.4	60.35		1	1		0	0
	valW		1744540	1744616	1746516	1746592		77		2179151	Left	forward		267.05	108.6	75.7		1	0		2	0
ydhR	ydhR		1744724	1745029	1746700	1747005		306		2178738	Left	forward		450.75	498.8	575.75		1	0		0	0
ydhS	ydhS		1745155	1746759	1747131	1748735		1605		2177008	Left	forward		8.15	43.2	62.75		10	2		0	0
ydhT	ydhT		1746771	1747583	1748747	1749559		813		2176184	Left	reverse		4.35	34.9	50.35		6	0		1	0
ydhU	ydhU		1747587	1748372	1749563	1750348		786		2175395	Left	reverse		5.1	39.1	92.05		8	0		2	0
ydhX	ydhX		1748369	1749037	1750345	1751013		669		2174730	Left	reverse		4.65	39.1	106		1	3		0	0
ydhW	ydhW		1749101	1749748	1751077	1751724		648		2174019	Left	reverse		4.75	40.8	104.1		6	0		1	0
ydhV	ydhV		1749752	1751854	1751728	1753830		2103		2171913	Left	reverse		3.25	35.7	102.15		15	1		4	1
ydhY	ydhY		1751875	1752501	1753851	1754477		627		2171266	Left	reverse		3.3	36.6	91.6		6	1		0	1
ydhZ	ydhZ		1752956	1753165	1754932	1755141		210		2170602	Left	reverse		44	83.9	156.6		0	0		0	0
pykF	pykF		1753722	1755134	1755698	1757110		1413		2168633	Left	forward		338.5	672.6	259.25		12	1		2	0
lpp	lpp		1755445	1755681	1757421	1757657		237		2168086	Left	forward		17625.9	33605.8	32651.6		2	0		0	0
ynhG	ldtE		1755745	1756749	1757721	1758725		1005		2167018	Left	reverse		10.25	65	118.05		11	0		1	0
sufE	sufE		1756898	1757314	1758874	1759290		417		2166453	Left	reverse		14.3	53.2	52.65		2	0		0	0
sufS	sufS		1757327	1758547	1759303	1760523		1221		2165220	Left	reverse		7.2	38	43.35		8	8		1	0
sufD	sufD		1758544	1759815	1760520	1761791		1272		2163952	Left	reverse		6.1	34.9	46.3		14	0		2	0
sufC	sufC		1759790	1760536	1761766	1762512		747		2163231	Left	reverse		5.75	33.9	47.5		8	1		1	0
sufB	sufB		1760546	1762033	1762522	1764009		1488		2161734	Left	reverse		10.55	40.7	64.95		13	2		2	0
sufA	sufA		1762042	1762410	1764018	1764386		369		2161357	Left	reverse		15.95	44.7	84.95		2	1		0	0
	rydB		1762737	1762804	1764713	1764780		68		2160963	Left	reverse		26.15	54.6	61.55		0	0		0	0
ydiH	ydiH		1762958	1763146	1764934	1765122		189		2160621	Left	reverse		42.55	189.4	164.2		1	0		0	0
ydiI	menI		1763246	1763656	1765222	1765632		411		2160111	Left	reverse		16.45	60.7	55.65		1	0		0	0
ydiJ	ydiJ		1763653	1766709	1765629	1768685		3057		2157058	Left	reverse		11.85	48.2	44.2		29	15		6	1
ydiK	ydiK		1767098	1768210	1769074	1770186		1113		2155557	Left	forward		12.9	41.1	51.05		13	12		1	5
	rprA		1768396	1768501	1770372	1770477		106		2155266	Left	forward		5.4	32	43.25		1	2		0	0
ydiL	ydiL		1768639	1768995	1770615	1770971		357		2154772	Left	forward		4.2	39.1	45.1		5	2		1	1
ydiM	ydiM		1769095	1770309	1771071	1772285		1215		2153458	Left	forward		3.15	30.3	37.8		10	0		1	2
ydiN	ydiN		1770536	1771801	1772512	1773777		1266		2151966	Left	forward		3	29.8	37.8		5	1		2	0
ydiB	ydiB		1771813	1772679	1773789	1774655		867		2151088	Left	forward		5.4	35.6	36.35		6	5		0	0
aroD	aroD		1772710	1773468	1774686	1775444		759		2150299	Left	forward		11.3	55	47.35		5	0		1	0
ydiF	ydiF		1773611	1775206	1775587	1777182		1596		2148561	Left	forward		2.95	29.7	34.85		10	1		5	0
ydiO	ydiO		1775220	1776371	1777196	1778347		1152		2147396	Left	forward		3.25	30.2	35.45		13	2		1	0
ydiP	ydiP		1776414	1777325	1778390	1779301		912		2146442	Left	reverse		6.45	39	41.85		11	2		0	0
ydiQ	ydiQ		1777641	1778405	1779617	1780381		765		2145362	Left	forward		3.3	30.1	34.25		8	0		1	0
ydiR	ydiR		1778425	1779363	1780401	1781339		939		2144404	Left	forward		3.75	30.4	33		9	0		1	0
ydiS	ydiS		1779419	1780708	1781395	1782684		1290		2143059	Left	forward		2.9	30	32		7	1		4	0
ydiT	ydiT		1780705	1780998	1782681	1782974		294		2142769	Left	forward		2.8	29.8	30.45		2	1		0	0
fadK	fadK		1781055	1782701	1783031	1784677		1647		2141066	Left	forward		3.45	30.5	33.8		10	0		1	1
ppsA	ppsA		1782758	1785136	1784734	1787112		2379		2138631	Left	reverse		5.75	51.4	99.15		15	0		4	0
ppsR	ppsR		1785469	1786302	1787445	1788278		834		2137465	Left	forward		7.6	46	58.55		8	0		1	1
aroH	aroH		1786459	1787505	1788435	1789481		1047		2136262	Left	forward		16.75	35.3	59.7		4	2		2	1
ydiE	ydiE		1787637	1787828	1789613	1789804		192		2135939	Left	forward		131.85	91.2	75.4		1	0		0	0
ydiU	ydiU		1787832	1789268	1789808	1791244		1437		2134499	Left	reverse		53.5	60	46.25		17	1		2	1
cdgR	ydiV		1789331	1790044	1791307	1792020		714		2133723	Left	reverse		18	62.3	116.15		1	0		1	0
nlpC	nlpC		1790291	1790755	1792267	1792731		465		2133012	Left	reverse		20.8	68.2	87.05		1	1		1	0
btuD	btuD		1790833	1791582	1792809	1793558		750		2132185	Left	reverse		12.1	49.3	72.5		8	0		0	0
btuE	btuE		1791582	1792133	1793558	1794109		552		2131634	Left	reverse		29.05	107.2	175.25		7	2		1	0
btuC	btuC		1792196	1793176	1794172	1795152		981		2130591	Left	reverse		16.35	45.7	49.25		6	1		0	0
ihfA	ihfA		1793277	1793576	1795253	1795552		300		2130191	Left	reverse		265.3	528.3	640.15		6	0		0	0
pheT	pheT		1793581	1795968	1795557	1797944		2388		2127799	Left	reverse		212.45	187.6	166.75		14	0		4	0
pheS	pheS		1795983	1796966	1797959	1798942		984		2126801	Left	reverse		229.9	154.3	75.55		5	0		1	0
pheM	pheM		1797250	1797294	1799226	1799270		45		2126473	Left	reverse		34.2	45.6	49.05		0	0		0	1
rplT	rplT		1797417	1797773	1799393	1799749		357		2125994	Left	reverse		2079.35	977.3	348.85		2	0		1	0
rpmI	rpmI		1797826	1798023	1799802	1799999		198		2125744	Left	reverse		26424.7	8842.3	2955.15		0	1		1	0
infC	infC		1798120	1798662	1800096	1800638		543		2125105	Left	reverse		31968.2	14366.5	5265.25		3	0		0	0
thrS	thrS		1798666	1800594	1800642	1802570		1929		2123173	Left	reverse		1181.35	965.6	1072.3		18	0		4	0
	arpB		1801118	1803017	1803094	1804993		1900		2120750	Left	forward		4.55	30.8	44.25		13	2		0	1
yniD	yniD		1803189	1803296	1805165	1805272		108		2120471	Left	forward		27.7	68.3	114.8		3	0		0	0
ydiY	ydiY		1803349	1804107	1805325	1806083		759		2119660	Left	reverse		20	35.9	39.15		5	10		0	2
pfkB	pfkB		1804394	1805323	1806370	1807299		930		2118444	Left	forward		7.45	64.1	78.7		5	1		4	0
ydiZ	ydiZ		1805424	1805714	1807400	1807690		291		2118053	Left	forward		45.15	418.4	748.15		7	3		0	0
yniA	yniA		1805820	1806680	1807796	1808656		861		2117087	Left	forward		9.3	69.3	108.35		6	0		1	0
yniB	yniB		1806721	1807257	1808697	1809233		537		2116510	Left	reverse		78.05	108.7	132.35		4	0		1	0
yniC	yniC		1807404	1808072	1809380	1810048		669		2115695	Left	forward		29	61.7	60.9		2	1		3	0
ydjM	ydjM		1808235	1808825	1810211	1810801		591		2114942	Left	forward		11.9	34	36.3		10	0		1	0
ydjN	ydjN		1808958	1810349	1810934	1812325		1392		2113418	Left	forward		25.9	57.6	96.15		9	0		3	0
ydjO	ydjO		1810353	1811156	1812329	1813132		804		2112611	Left	reverse		3.7	30	36.75		1	3		1	0
cedA	cedA		1811445	1811687	1813421	1813663		243		2112080	Left	reverse		16.9	38.6	44.45		2	0		0	1
katE	katE		1811891	1814152	1813867	1816128		2262		2109615	Left	forward		3.4	42.4	79.4		12	1		1	0
chbG	chbG		1814410	1815159	1816386	1817135		750		2108608	Left	reverse		10.5	38.8	46.75		3	0		0	0
chbF	chbF		1815172	1816524	1817148	1818500		1353		2107243	Left	reverse		7.2	34.3	43		6	0		1	0
chbR	chbR		1816629	1817471	1818605	1819447		843		2106296	Left	reverse		16.05	57	53.35		7	1		0	0
chbA	chbA		1817479	1817829	1819455	1819805		351		2105938	Left	reverse		26.9	84.2	67.45		3	0		0	0
chbC	chbC		1817880	1819238	1819856	1821214		1359		2104529	Left	reverse		11.1	49.3	50.85		14	1		3	0
chbB	chbB		1819323	1819643	1821299	1821619		321		2104124	Left	reverse		49.3	223.3	118		4	0		0	0
osmE	osmE		1819942	1820280	1821918	1822256		339		2103487	Left	reverse		28.7	446.8	992.15		2	0		0	0
nadE	nadE		1820482	1821309	1822458	1823285		828		2102458	Left	forward		107.4	350.2	147.05		7	0		1	0
cho	cho		1821539	1822426	1823515	1824402		888		2101341	Left	forward		6.8	32.6	37.1		8	0		1	0
ves	ves		1822386	1822961	1824362	1824937		576		2100806	Left	reverse		4.2	31.2	34		3	0		2	0
spy	spy		1823164	1823649	1825140	1825625		486		2100118	Left	reverse		26.75	80	143.85		5	0		0	0
astE	astE		1823979	1824947	1825955	1826923		969		2098820	Left	reverse		2.9	29.9	38.7		15	0		3	0
astB	astB		1824940	1826283	1826916	1828259		1344		2097484	Left	reverse		3.05	29.5	38.4		9	0		0	1
astD	astD		1826280	1827758	1828256	1829734		1479		2096009	Left	reverse		2.75	29	32.7		12	0		2	0
astA	astA		1827755	1828789	1829731	1830765		1035		2094978	Left	reverse		3.35	29.4	38.25		10	1		0	0
astC	astC		1828786	1830006	1830762	1831982		1221		2093761	Left	reverse		5.55	32.8	48.3		9	0		0	0
xthA	xthA		1830452	1831258	1832428	1833234		807		2092509	Left	forward		42	59.1	57.3		10	2		0	1
ydjX	ydjX		1831425	1832135	1833401	1834111		711		2091632	Left	forward		8.95	40.7	56.9		9	0		0	0
ydjY	ydjY		1832140	1832817	1834116	1834793		678		2090950	Left	forward		5.1	38.6	85.25		3	0		1	0
ydjZ	ydjZ		1832832	1833539	1834808	1835515		708		2090228	Left	forward		4.45	32.3	40		8	0		1	0
ynjA	ynjA		1833539	1834087	1835515	1836063		549		2089680	Left	forward		5.95	35.3	46.2		4	1		0	0
ynjB	ynjB		1834097	1835263	1836073	1837239		1167		2088504	Left	forward		3.8	31.5	36.5		7	1		3	0
ynjC	ynjC		1835236	1836771	1837212	1838747		1536		2086996	Left	forward		3.6	30.9	33.5		13	1		2	0
ynjD	ynjD		1836771	1837424	1838747	1839400		654		2086343	Left	forward		4.05	31.9	36.9		2	1		0	0
ynjE	ynjE		1837491	1838798	1839467	1840774		1308		2084969	Left	forward		4	38.5	46.8		6	0		5	0
ynjF	ynjF		1838807	1839427	1840783	1841403		621		2084340	Left	reverse		10.75	38.1	45.8		4	0		1	0
nudG	nudG		1839514	1839921	1841490	1841897		408		2083846	Left	forward		13.2	37.6	40.3		5	0		0	1
ynjH	ynjH		1839887	1840159	1841863	1842135		273		2083608	Left	reverse		6.8	33	38.45		0	0		1	0
gdhA	gdhA		1840395	1841738	1842371	1843714		1344		2082029	Left	forward		18.8	54.5	58.8		11	0		4	0
ynjI	ynjI		1841855	1842895	1843831	1844871		1041		2080872	Left	reverse		9.65	34.3	45.45		12	1		2	0
topB	topB		1843023	1844984	1844999	1846960		1962		2078783	Left	reverse		29.95	56.3	53.3		18	1		4	0
selD	selD		1844989	1846032	1846965	1848008		1044		2077735	Left	reverse		54.5	114.1	89.7		12	7		1	1
ydjA	ydjA		1846149	1846700	1848125	1848676		552		2077067	Left	reverse		35.15	82.9	92.4		4	0		0	1
sppA	sppA		1846861	1848717	1848837	1850693		1857		2075050	Left	forward		25.95	51.5	58.55		18	0		3	0
ansA	ansA		1848884	1849900	1850860	1851876		1017		2073867	Left	forward		24.4	47.8	46.9		6	1		1	0
pncA	pncA		1849911	1850552	1851887	1852528		642		2073215	Left	forward		38.55	57.6	62.5		9	1		1	0
ydjE	ydjE		1850645	1852003	1852621	1853979		1359		2071764	Left	reverse		5.9	31.7	41.55		10	5		2	0
ydjF	ydjF		1852120	1852878	1854096	1854854		759		2070889	Left	reverse		63.4	89.8	67.3		9	0		0	0
ydjG	ydjG		1853015	1853995	1854991	1855971		981		2069772	Left	reverse		5.1	32.8	39.05		9	0		2	0
ydjH	ydjH		1854005	1854952	1855981	1856928		948		2068815	Left	reverse		3.45	31.6	36.2		5	1		0	0
ydjI	ydjI		1854957	1855793	1856933	1857769		837		2067974	Left	reverse		3.2	32.5	41.4		6	0		0	0
ydjJ	ydjJ		1855814	1856857	1857790	1858833		1044		2066910	Left	reverse		3.65	31.3	38.1		8	0		3	0
ydjK	ydjK		1856874	1858253	1858850	1860229		1380		2065514	Left	reverse		3.5	30.5	35.7		10	0		0	0
ydjL	ydjL		1858280	1859356	1860256	1861332		1077		2064411	Left	reverse		6.2	35.2	39.85		9	1		1	0
yeaC	yeaC		1859726	1859998	1861702	1861974		273		2063769	Left	reverse		261.7	348.7	679.6		4	0		0	0
msrB	msrB		1860040	1860453	1862016	1862429		414		2063314	Left	reverse		117.75	200.2	277.9		2	0		0	0
gapA	gapA		1860795	1861790	1862771	1863766		996		2061977	Left	forward		1408	5305	1041.1		8	0		1	0
yeaD	yeaD		1861874	1862758	1863850	1864734		885		2061009	Left	forward		29.2	233.6	117.4		10	0		5	0
yeaE	yeaE		1862806	1863660	1864782	1865636		855		2060107	Left	reverse		28.8	70.9	71.4		7	7		0	1
mipA	mipA		1863750	1864496	1865726	1866472		747		2059271	Left	reverse		188.4	164.7	105.15		5	0		3	0
yeaG	yeaG		1864932	1866866	1866908	1868842		1935		2056901	Left	forward		5.8	91.2	279.8		14	1		3	1
yeaH	yeaH		1866979	1868262	1868955	1870238		1284		2055505	Left	forward		4.45	60.2	179.4		13	1		2	1
yeaI	yeaI		1868409	1869884	1870385	1871860		1476		2053883	Left	forward		4.15	30.9	41.65		6	8		1	2
yeaJ	yeaJ		1870065	1871555	1872041	1873531		1491		2052212	Left	forward		13.65	36	39.85		6	0		0	0
yeaK	yeaK		1871598	1872101	1873574	1874077		504		2051666	Left	forward		32.35	77.2	82		2	2		0	0
yoaI	yoaI		1872102	1872206	1874078	1874182		105		2051561	Left	reverse		13.2	38.5	43.15		1	0		0	0
yeaL	yeaL		1872376	1872822	1874352	1874798		447		2050945	Left	forward		5.9	32	34.5		3	1		2	0
yeaM	yeaM		1872779	1873600	1874755	1875576		822		2050167	Left	reverse		6.3	33.4	38.55		9	14		4	1
yeaN	yeaN		1873697	1874878	1875673	1876854		1182		2048889	Left	forward		5.9	32.2	35.45		6	0		1	1
yeaO	yeaO		1874933	1875280	1876909	1877256		348		2048487	Left	forward		13.9	77.8	80.15		1	1		0	0
yoaF	yoaF		1875302	1875556	1877278	1877532		255		2048211	Left	reverse		22.4	65	67.95		2	0		0	0
yeaP	yeaP		1875739	1876764	1877715	1878740		1026		2047003	Left	forward		46.5	73.5	82.5		6	0		0	0
yoaK	yoaK		1876797	1876895	1878773	1878871		99		2046872	Left	forward		108.2	123	117.55		0	0		1	0
yoaJ	yoaJ		1876898	1876972	1878874	1878948		75		2046795	Left	forward		58.25	71.9	92.2		0	2		0	0
yeaQ	yeaQ		1877031	1877279	1879007	1879255		249		2046488	Left	reverse		113.4	1263.7	3343.2		0	0		0	0
yoaG	yoaG		1877427	1877609	1879403	1879585		183		2046158	Left	reverse		4.1	30.6	35.55		2	0		0	0
yeaR	yeaR		1877613	1877972	1879589	1879948		360		2045795	Left	reverse		4.55	36.6	36.75		0	0		0	0
leuE	leuE		1878145	1878783	1880121	1880759		639		2044984	Left	reverse		47.5	69.2	75.95		4	0		0	0
dmlR	dmlR		1878910	1879833	1880886	1881809		924		2043934	Left	reverse		16.3	74.7	54.1		5	0		1	0
dmlA	dmlA		1879936	1881021	1881912	1882997		1086		2042746	Left	forward		3.45	34	40.8		9	0		1	0
yeaV	yeaV		1881212	1882657	1883188	1884633		1446		2041110	Left	forward		4.55	33.6	36.7		11	3		3	0
yeaW	yeaW		1882689	1883813	1884665	1885789		1125		2039954	Left	forward		3.4	30.7	36		9	0		0	0
yeaX	yeaX		1883869	1884834	1885845	1886810		966		2038933	Left	forward		4.45	32.1	36.75		7	0		1	0
rnd	rnd		1884888	1886015	1886864	1887991		1128		2037752	Left	reverse		79.95	58.7	52.45		6	1		1	0
fadD	fadD		1886085	1887770	1888061	1889746		1686		2035997	Left	reverse		28.2	48.8	50.15		16	1		3	1
yeaY	yeaY		1887975	1888556	1889951	1890532		582		2035211	Left	reverse		56.5	110.9	93		7	0		0	0
yeaZ	tsaB		1888596	1889291	1890572	1891267		696		2034476	Left	reverse		34.95	53.6	49.2		3	0		3	0
yoaA	yoaA		1889349	1891259	1891325	1893235		1911		2032508	Left	reverse		11.5	37.2	40.65		13	6		2	0
yoaB	yoaB		1891391	1891735	1893367	1893711		345		2032032	Left	forward		175.2	256.5	153		2	0		0	0
yoaC	yoaC		1892157	1892456	1894133	1894432		300		2031311	Left	forward		60.7	177.8	470.8		3	1		2	0
yoaH	yoaH		1892576	1892755	1894552	1894731		180		2031012	Left	reverse		222.3	246.6	170.3		4	0		0	0
pabB	pabB		1892829	1894190	1894805	1896166		1362		2029577	Left	forward		11.95	39.4	43.55		12	0		2	0
nudL	nudL		1894194	1894772	1896170	1896748		579		2028995	Left	forward		6.45	34.3	38.25		2	0		0	0
sdaA	sdaA		1894956	1896320	1896932	1898296		1365		2027447	Left	forward		60.25	113.2	94.2		8	0		3	0
adrB	yoaD		1896451	1898049	1898427	1900025		1599		2025718	Left	forward		4.1	30.9	35.6		9	0		2	0
yoaE	yoaE		1898053	1899609	1900029	1901585		1557		2024158	Left	reverse		10.95	38.7	48		16	2		2	0
manX	manX		1900072	1901043	1902048	1903019		972		2022724	Left	forward		264.65	914.8	410.05		8	0		0	1
manY	manY		1901106	1901906	1903082	1903882		801		2021861	Left	forward		150.05	741.1	344.05		7	0		2	0
manZ	manZ		1901919	1902770	1903895	1904746		852		2020997	Left	forward		58.55	354.4	182.4		8	0		5	1
yobD	yobD		1902825	1903283	1904801	1905259		459		2020484	Left	forward		19.2	70.6	46.8		5	0		0	0
yebN	mntP		1903712	1904278	1905688	1906254		567		2019489	Left	forward		11.9	33	38.85		4	0		1	0
rlmA	rlmA		1904275	1905084	1906251	1907060		810		2018683	Left	reverse		66.65	56.1	59.3		3	1		2	0
cspC	cspC		1905250	1905459	1907226	1907435		210		2018308	Left	reverse		870.85	2374.5	1173.05		1	0		1	0
yobF	yobF		1905472	1905615	1907448	1907591		144		2018152	Left	reverse		6372.2	20228.3	8637.65		1	0		1	0
yebO	yebO		1906285	1906572	1908261	1908548		288		2017195	Left	reverse		860.45	501.9	330.4		1	1		1	0
mgrB	mgrB		1906647	1906790	1908623	1908766		144		2016977	Left	reverse		878.25	630.8	267.7		1	0		0	0
yobH	yobH		1906949	1907188	1908925	1909164		240		2016579	Left	forward		186.7	174.9	161.85		1	3		0	0
kdgR	kdgR		1907332	1908123	1909308	1910099		792		2015644	Left	reverse		121.6	196.5	148.55		10	0		1	0
yebQ	yebQ		1908300	1909673	1910276	1911649		1374		2014094	Left	forward		5.5	31.6	38.15		12	1		0	1
htpX	htpX		1909719	1910600	1911695	1912576		882		2013167	Left	reverse		122.3	143.9	177.25		4	0		2	0
prc	prc		1910792	1912840	1912768	1914816		2049		2010927	Left	reverse		90.5	108.4	106.4		15	0		1	0
proQ	proQ		1912860	1913558	1914836	1915534		699		2010209	Left	reverse		598.35	378.8	315.95		6	1		2	0
msrC	msrC		1913655	1914152	1915631	1916128		498		2009615	Left	reverse		233.5	292.8	341.65		8	0		2	0
yebS	yebS		1914282	1915565	1916258	1917541		1284		2008202	Left	forward		17.25	45.4	61.55		4	0		2	0
yebT	yebT		1915534	1918167	1917510	1920143		2634		2005600	Left	forward		10.15	38.6	48.8		16	0		3	0
rsmF	rsmF		1918247	1919686	1920223	1921662		1440		2004081	Left	forward		15.55	37.9	38.55		11	0		1	2
yebV	yebV		1919804	1920040	1921780	1922016		237		2003727	Left	forward		12.95	93	290.35		3	0		0	0
yebW	yebW		1920145	1920336	1922121	1922312		192		2003431	Left	forward		28.8	72.5	116.05		1	0		0	0
pphA	pphA		1920337	1920993	1922313	1922969		657		2002774	Left	reverse		12.7	45.2	86.95		4	2		0	1
	ryeA		1921090	1921338	1923066	1923314		249		2002429	Left	forward		76.05	236.7	515.25		3	0		0	0
	sdsR		1921188	1921308	1923164	1923284		121		2002459	Left	reverse		117.25	351	783.35		3	0		0	0
yebY	yebY		1921389	1921730	1923365	1923706		342		2002037	Left	reverse		202.55	314.5	193.05		8	0		0	0
yebZ	yebZ		1921743	1922615	1923719	1924591		873		2001152	Left	reverse		96.6	126.3	91.55		8	6		1	0
yobA	yobA		1922619	1922993	1924595	1924969		375		2000774	Left	reverse		101.55	143.2	124.9		2	0		0	0
holE	holE		1923132	1923362	1925108	1925338		231		2000405	Left	forward		83.25	89.1	73.3		0	0		1	0
yobB	yobB		1923464	1924120	1925440	1926096		657		1999647	Left	forward		11.65	44.2	69.35		6	1		0	0
exoX	exoX		1924144	1924806	1926120	1926782		663		1998961	Left	forward		12.1	43.8	48.25		4	0		1	0
ptrB	ptrB		1924803	1926863	1926779	1928839		2061		1996904	Left	reverse		10.35	42.5	51.45		12	7		3	2
yebE	yebE		1927072	1927731	1929048	1929707		660		1996036	Left	reverse		43.85	84.9	105.25		7	1		1	0
yebF	yebF		1928058	1928414	1930034	1930390		357		1995353	Left	reverse		117.65	173.5	227.45		3	1		0	0
yebG	yebG		1928481	1928771	1930457	1930747		291		1994996	Left	reverse		288.05	269.3	226.4		2	0		0	0
purT	purT		1928905	1930083	1930881	1932059		1179		1993684	Left	forward		7.15	45.2	37.15		11	0		4	0
eda	eda		1930139	1930780	1932115	1932756		642		1992987	Left	reverse		22.95	77.8	48.6		11	1		0	0
edd	edd		1930817	1932628	1932793	1934604		1812		1991139	Left	reverse		18.3	59.7	42		18	0		3	0
zwf	zwf		1932863	1934338	1934839	1936314		1476		1989429	Left	reverse		65.95	149.5	60		11	0		3	0
yebK	yebK		1934676	1935545	1936652	1937521		870		1988222	Left	forward		95.7	149.2	60.75		9	5		0	0
pykA	pykA		1935673	1937115	1937649	1939091		1443		1986652	Left	forward		42.8	251.7	105.45		14	0		1	0
lpxM	lpxM		1937246	1938217	1939222	1940193		972		1985550	Left	reverse		51.15	65.6	75.45		5	0		3	0
yebA	mepM		1938337	1939659	1940313	1941635		1323		1984108	Left	reverse		85.3	103.7	65.8		17	0		2	0
znuA	znuA		1939675	1940607	1941651	1942583		933		1983160	Left	reverse		109.1	129.5	96.6		9	3		1	1
znuC	znuC		1940686	1941441	1942662	1943417		756		1982326	Left	forward		21.65	54.4	58		6	1		1	0
znuB	znuB		1941438	1942223	1943414	1944199		786		1981544	Left	forward		12.05	42.2	48.7		4	0		0	0
ruvB	ruvB		1942370	1943380	1944346	1945356		1011		1980387	Left	reverse		20.9	52.8	59.85		5	0		1	0
ruvA	ruvA		1943389	1944000	1945365	1945976		612		1979767	Left	reverse		43.65	72.8	82.2		5	2		0	0
yobI	yobI		1944139	1944204	1946115	1946180		66		1979563	Left	reverse		4.45	34	49.35		1	0		0	0
yebB	yebB		1944275	1944877	1946251	1946853		603		1978890	Left	forward		6.25	33	42.65		4	1		2	0
ruvC	ruvC		1944879	1945400	1946855	1947376		522		1978367	Left	reverse		51.4	58.6	44.05		1	0		0	0
yebC	yebC		1945435	1946175	1947411	1948151		741		1977592	Left	reverse		311.9	295.1	176.95		6	0		2	0
nudB	nudB		1946204	1946656	1948180	1948632		453		1977111	Left	reverse		135.6	138.1	102.75		1	0		0	0
aspS	aspS		1946774	1948546	1948750	1950522		1773		1975221	Left	reverse		103.1	142.9	97.6		13	0		1	0
yecD	yecD		1948856	1949422	1950832	1951398		567		1974345	Left	forward		18.9	58.1	57.5		2	1		1	0
yecE	yecE		1949419	1950237	1951395	1952213		819		1973530	Left	forward		7.55	35.9	38.55		5	0		0	1
yecN	yecN		1950290	1950685	1952266	1952661		396		1973082	Left	forward		30.5	62.7	65.2		2	0		1	0
cmoA	cmoA		1950726	1951469	1952702	1953445		744		1972298	Left	forward		32.9	48.2	55.4		8	0		3	0
cmoB	cmoB		1951466	1952437	1953442	1954413		972		1971330	Left	forward		24.4	42.6	50.95		5	0		0	0
torZ	torZ		1952602	1955031	1954578	1957007		2430		1968736	Left	reverse		5.05	32.2	37.85		22	1		7	0
torY	torY		1955056	1956156	1957032	1958132		1101		1967611	Left	reverse		5.95	31.9	34.6		9	3		2	0
cutC	cutC		1956544	1957290	1958520	1959266		747		1966477	Left	reverse		24.4	60.4	59.25		4	8		1	1
yecM	yecM		1957304	1957870	1959280	1959846		567		1965897	Left	reverse		26.15	58.6	55.05		5	1		2	0
argS	argS		1958086	1959819	1960062	1961795		1734		1963948	Left	forward		51.85	63.5	62.1		18	0		4	0
yecT	yecT		1959996	1960484	1961972	1962460		489		1963283	Left	forward		12.3	34.7	49.05		1	3		1	0
flhE	flhE		1960604	1960996	1962580	1962972		393		1962771	Left	reverse		3.65	31	33.7		1	0		0	0
flhA	flhA		1960996	1963074	1962972	1965050		2079		1960693	Left	reverse		3.9	32.1	34		18	0		7	0
flhB	flhB		1963067	1964215	1965043	1966191		1149		1959552	Left	reverse		3.2	30.4	33.45		6	3		0	1
cheZ	cheZ		1964417	1965061	1966393	1967037		645		1958706	Left	reverse		4.55	36.5	35.2		6	0		1	0
cheY	cheY		1965072	1965461	1967048	1967437		390		1958306	Left	reverse		8	46.8	46.1		4	1		0	1
cheB	cheB		1965476	1966525	1967452	1968501		1050		1957242	Left	reverse		4.2	33.7	34.7		8	1		2	1
cheR	cheR		1966528	1967388	1968504	1969364		861		1956379	Left	reverse		3.25	30.4	31.6		9	0		1	0
tap	tap		1967407	1969008	1969383	1970984		1602		1954759	Left	reverse		4.3	33.9	35.85		7	0		4	0
tar	tar		1969054	1970715	1971030	1972691		1662		1953052	Left	reverse		4.4	34.6	35.1		9	1		1	1
cheW	cheW		1970860	1971363	1972836	1973339		504		1952404	Left	reverse		5.65	41.4	39.3		4	0		0	0
cheA	cheA		1971384	1973348	1973360	1975324		1965		1950419	Left	reverse		4.5	33.5	34.55		17	2		1	0
motB	motB		1973353	1974279	1975329	1976255		927		1949488	Left	reverse		6.05	34.8	37.3		8	0		2	1
motA	motA		1974276	1975163	1976252	1977139		888		1948604	Left	reverse		5.75	34.3	33.15		9	2		1	0
flhC	flhC		1975290	1975868	1977266	1977844		579		1947899	Left	reverse		27.05	61.8	51.55		9	1		1	0
flhD	flhD		1975871	1976221	1977847	1978197		351		1947546	Left	reverse		53.5	88.9	67.55		0	0		0	0
insB1	insB1		1976542	1977045	1978518	1979021		504		1946722	Left	reverse		10.9	34.1	36.9		0	0		0	0
insA	insA		1976964	1977239	1978940	1979215		276		1946528	Left	reverse		16.9	36.9	42.5		0	0		0	0
uspC	uspC		1977777	1978205	1979753	1980181		429		1945562	Left	forward		30.35	255.8	175.9		5	0		1	0
otsA	otsA		1978212	1979636	1980188	1981612		1425		1944131	Left	reverse		6.35	59.4	120.2		10	1		1	0
otsB	otsB		1979611	1980411	1981587	1982387		801		1943356	Left	reverse		6.25	64.7	183.35		4	1		0	0
araH	araH		1980578	1981564	1982554	1983540		987		1942203	Left	reverse		5.9	33.5	55.2		9	0		0	0
araG	araG		1981579	1983093	1983555	1985069		1515		1940674	Left	reverse		5.55	33.2	44.35		12	0		4	0
araF	araF		1983163	1984152	1985139	1986128		990		1939615	Left	reverse		3.95	33.8	58.25		8	1		0	0
ftnB	ftnB		1984949	1985452	1986925	1987428		504		1938315	Left	forward		71.75	342.9	459.6		3	0		2	0
yecJ	yecJ		1985531	1985782	1987507	1987758		252		1937985	Left	reverse		206.3	121.9	88.05		2	1		0	0
azuC	azuC		1985897	1985983	1987873	1987959		87		1937784	Left	reverse		24.45	30.8	57.9		1	0		0	0
yecR	yecR		1986246	1986569	1988222	1988545		324		1937198	Left	forward		9.85	42.3	50.35		2	1		0	0
ftnA	ftnA		1986740	1987237	1988716	1989213		498		1936530	Left	forward		250.55	1655.2	2399.25		3	0		0	0
yecH	yecH		1987275	1987514	1989251	1989490		240		1936253	Left	reverse		9.05	157.6	68.75		2	1		2	0
tyrP	tyrP		1987705	1988916	1989681	1990892		1212		1934851	Left	forward		18.25	36.4	43.15		11	2		2	0
yecA	yecA		1988978	1989643	1990954	1991619		666		1934124	Left	reverse		83	145.6	141.7		7	0		1	0
	leuZ		1989839	1989925	1991815	1991901		87		1933842	Left	reverse		368.8	211.4	232.15		0	0		0	0
	cysT		1989938	1990011	1991914	1991987		74		1933756	Left	reverse		544.35	474.1	312.7		0	0		0	0
	glyW		1990066	1990141	1992042	1992117		76		1933626	Left	reverse		1034.15	742.4	447		0	0		2	0
pgsA	pgsA		1990293	1990841	1992269	1992817		549		1932926	Left	reverse		52.95	131.9	84.25		6	0		1	0
uvrC	uvrC		1990898	1992730	1992874	1994706		1833		1931037	Left	reverse		21.05	56.1	55.1		18	2		1	0
uvrY	uvrY		1992727	1993383	1994703	1995359		657		1930384	Left	reverse		136	199.5	196.3		3	0		0	0
yecF	yecF		1993842	1994066	1995818	1996042		225		1929701	Left	forward		327.35	123.6	97.95		1	0		0	0
sdiA	sdiA		1994134	1994856	1996110	1996832		723		1928911	Left	reverse		158.75	125.4	73.9		3	0		1	0
yecC	yecC		1995086	1995838	1997062	1997814		753		1927929	Left	reverse		9.5	41.5	47.4		10	1		2	0
yecS	yecS		1995835	1996503	1997811	1998479		669		1927264	Left	reverse		9.4	41	44.8		6	1		1	0
dcyD	dcyD		1996518	1997504	1998494	1999480		987		1926263	Left	reverse		24.55	68.4	74.4		1	1		0	0
fliY	fliY		1997609	1998409	1999585	2000385		801		1925358	Left	reverse		61.65	404.2	818.85		6	0		1	1
fliZ	fliZ		1998497	1999048	2000473	2001024		552		1924719	Left	reverse		11.4	54.4	44.1		3	0		0	0
fliA	fliA		1999094	1999813	2001070	2001789		720		1923954	Left	reverse		8.3	46	33.75		4	0		0	0
fliC	fliC		2000134	2001630	2002110	2003606		1497		1922137	Left	reverse		44.6	139.3	90.9		11	0		4	0
fliD	fliD		2001896	2003302	2003872	2005278		1407		1920465	Left	forward		6.5	37.4	38		10	1		1	0
fliS	fliS		2003327	2003737	2005303	2005713		411		1920030	Left	forward		5.8	37.1	39.4		1	0		0	0
fliT	fliT		2003737	2004102	2005713	2006078		366		1919665	Left	forward		5.85	34.2	37.25		3	1		0	0
amyA	amyA		2004180	2005667	2006156	2007643		1488		1918100	Left	forward		15.65	95.2	176.55		3	2		2	0
yedD	yedD		2005701	2006114	2007677	2008090		414		1917653	Left	reverse		72.9	98.6	121.95		5	0		1	1
yedE	yedE		2006301	2007506	2008277	2009482		1206		1916261	Left	forward		12.05	46.2	61.7		13	5		6	1
yedF	yedF		2007503	2007736	2009479	2009712		234		1916031	Left	forward		8	44.6	56.9		2	0		0	0
yedK	yedK		2007845	2008513	2009821	2010489		669		1915254	Left	forward		4.05	34.2	43.65		5	1		0	0
yedL	yedL		2008624	2009103	2010600	2011079		480		1914664	Left	forward		5.95	35.8	45.8		5	5		0	1
	yedN		2009247	2010375	2011223	2012351		1129		1913392	Left	reverse		4.45	30.8	41.75		2	1		1	0
	intG		2010526	2010687	2012502	2012663		162		1913080	Left	forward		9.65	33.3	50.25		2	2		1	0
fliE	fliE		2010724	2011038	2012700	2013014		315		1912729	Left	reverse		5.9	33.2	38.65		2	0		0	0
fliF	fliF		2011253	2012911	2013229	2014887		1659		1910856	Left	forward		5	35.9	31.85		7	1		4	0
fliG	fliG		2012904	2013899	2014880	2015875		996		1909868	Left	forward		4.3	36.2	30.9		7	1		1	0
fliH	fliH		2013892	2014578	2015868	2016554		687		1909189	Left	forward		3.75	33.9	31.3		2	0		0	0
fliI	fliI		2014578	2015951	2016554	2017927		1374		1907816	Left	forward		3.2	33.5	30.1		9	2		2	2
fliJ	fliJ		2015970	2016413	2017946	2018389		444		1907354	Left	forward		4.4	44.3	33.6		0	3		0	0
fliK	fliK		2016410	2017537	2018386	2019513		1128		1906230	Left	forward		5.1	48.1	32.75		4	9		0	2
fliL	fliL		2017642	2018106	2019618	2020082		465		1905661	Left	forward		7.35	43.9	34.1		2	0		1	0
[truncated: 2,517 more rows]
